# Supplementary material for: Fructose-1,6-bisphosphate couples glycolytic activity to cell adhesion
Source: Nat Cell Biol. 2026 Mar 16;28(4):739–53. doi: 10.1038/s41556-026-01911-1 (PMC13086585; doi:10.1038/s41556-026-01911-1)
Supplement: Supplementary file 4 — Tab 1, Results of the genome-wide siRNA-based microscopy screen. Tab 2, Results of the confirmatory screen. Tab 3, List of all siRNAs used in this study. Tab 4, List of all antibodies used in this study. Tab 5, Light microscopy reporting table. [file 41556_2026_1911_MOESM4_ESM.xlsx]

## Sheet: 1a Screen Ranked by FA per cell
Gene Symbol	Rank	Z-Score FAs/cell	FAs/cell	Cells Analyzed	FAs Analyzed	Gene ID	Gene Name
ORMDL3	1	16.813	70.143	7	491	94103	ORMDL sphingolipid biosynthesis regulator 3
CASP8AP2	2	7.739	56.878	41	2332	9994	caspase 8 associated protein 2
ANLN	3	7.571	46.586	87	4053	54443	anillin actin binding protein
CXADR	4	7.171	53.54	63	3373	1525	CXADR Ig-like cell adhesion molecule
TRIP13	5	6.854	67.957	69	4689	9319	thyroid hormone receptor interactor 13
PRPF19	6	6.768	60.443	70	4231	27339	pre-mRNA processing factor 19
RPA1	7	6.516	58.276	127	7401	6117	replication protein A1
TSLP	8	6.397	43.869	99	4343	85480	thymic stromal lymphopoietin
ZNF764	9	6.395	48.761	67	3267	92595	zinc finger protein 764
TOR1AIP2	10	6.207	48.147	136	6548	163590	torsin 1A interacting protein 2
PFKFB4	11	6.151	59.453	148	8799	5210	6-phosphofructo-2-kinase/fructose-2,6-biphosphatase 4
TPX2	12	6.08	33.194	62	2058	22974	TPX2 microtubule nucleation factor
SH3GL2	13	5.974	58.215	144	8383	6456	SH3 domain containing GRB2 like 2, endophilin A1
SRSF2	14	5.902	49.228	57	2806	6427	serine and arginine rich splicing factor 2
PRKAG3	15	5.898	44.195	164	7248	53632	protein kinase AMP-activated non-catalytic subunit gamma 3
PSMA4	16	5.825	54.816	49	2686	5685	proteasome subunit alpha 4
TUBA1A	17	5.759	43.754	57	2494	7846	tubulin alpha 1a
STIL	18	5.759	46.675	237	11062	6491	STIL centriolar assembly protein
PSMD4	19	5.708	37.438	128	4792	5710	proteasome 26S subunit, non-ATPase 4
RRM2	20	5.633	46.682	22	1027	6241	ribonucleotide reductase regulatory subunit M2
MFNG	21	5.422	49.708	161	8003	4242	MFNG O-fucosylpeptide 3-beta-N-acetylglucosaminyltransferase
RPL21P44	22	5.416	39.658	79	3133	402176	ribosomal protein L21 pseudogene 44
TMEM54	23	5.319	42.811	148	6336	113452	transmembrane protein 54
C1QTNF6	24	5.269	45.852	169	7749	114904	C1q and TNF related 6
SLC35A5	25	5.266	59.86	43	2574	55032	solute carrier family 35 member A5
MYH3	26	5.237	46.673	110	5134	4621	myosin heavy chain 3
GTF3A	27	5.176	46.44	75	3483	2971	general transcription factor IIIA
DNAJC11	28	5.171	55.815	184	10270	55735	DnaJ heat shock protein family (Hsp40) member C11
TWF2	29	5.159	46.481	208	9668	11344	twinfilin actin binding protein 2
CHAF1A	30	5.113	38.712	163	6310	10036	chromatin assembly factor 1 subunit A
DEFB118	31	5.107	39.339	62	2439	117285	defensin beta 118
SLC25A6	32	5.035	51.545	145	7474	293	solute carrier family 25 member 6
EDA2R	33	5.019	57.57	86	4951	60401	ectodysplasin A2 receptor
SYT1	34	4.868	48.121	91	4379	6857	synaptotagmin 1
LONRF2	35	4.828	45.523	111	5053	164832	LON peptidase N-terminal domain and ring finger 2
NYX	36	4.777	32.769	182	5964	60506	nyctalopin
GJB1	37	4.73	41.548	126	5235	2705	gap junction protein beta 1
HOXD13	38	4.594	46.211	185	8549	3239	homeobox D13
SAP30	39	4.588	43.591	66	2877	8819	Sin3A associated protein 30
ST6GALNAC6	40	4.526	35.819	116	4155	30815	ST6 N-acetylgalactosaminide alpha-2,6-sialyltransferase 6
CMSS1	41	4.526	44.26	96	4249	84319	cms1 ribosomal small subunit homolog
RPAP2	42	4.518	38.596	47	1814	79871	RNA polymerase II associated protein 2
FBXW4	43	4.502	49.484	93	4602	6468	F-box and WD repeat domain containing 4
ALDOA	44	4.501	43.91	67	2942	226	aldolase, fructose-bisphosphate A
AIFM3	45	4.495	45.792	101	4625	150209	apoptosis inducing factor mitochondria associated 3
NAT8L	46	4.476	42.279	86	3636	339983	N-acetyltransferase 8 like
ZSWIM9	47	4.469	38.996	265	10334	374920	zinc finger SWIM-type containing 9
SCAP	48	4.454	42.145	172	7249	22937	SREBF chaperone
MAK16	49	4.417	40.188	96	3858	84549	MAK16 homolog
STAG3L1	50	4.417	37.468	188	7044	54441	stromal antigen 3-like 1 (pseudogene)
NT5C	51	4.337	50.918	98	4990	30833	5', 3'-nucleotidase, cytosolic
SHOX2	52	4.314	48.272	81	3910	6474	short stature homeobox 2
OR6F1	53	4.312	42.542	96	4084	343169	olfactory receptor family 6 subfamily F member 1
MFAP1	54	4.304	36.184	87	3148	4236	microfibril associated protein 1
SEC61B	55	4.288	40.99	101	4140	10952	Sec61 translocon beta subunit
ACER3	56	4.283	44.898	236	10596	55331	alkaline ceramidase 3
PLBD2	57	4.282	31.778	162	5148	196463	phospholipase B domain containing 2
EYA2	58	4.277	50.634	41	2076	2139	EYA transcriptional coactivator and phosphatase 2
KRTAP19-4	59	4.264	37.337	166	6198	337971	keratin associated protein 19-4
C4orf19	60	4.264	43.326	187	8102	55286	chromosome 4 open reading frame 19
NFYB	61	4.261	36.699	146	5358	4801	nuclear transcription factor Y subunit beta
LIN52	62	4.257	37.873	150	5681	91750	lin-52 DREAM MuvB core complex component
PSMA5	63	4.24	47.545	66	3138	5686	proteasome subunit alpha 5
KIF11	64	4.228	44.667	15	670	3832	kinesin family member 11
TROAP	65	4.191	47.71	207	9876	10024	trophinin associated protein
PPA1	66	4.187	47.692	195	9300	5464	pyrophosphatase (inorganic) 1
HEATR1	67	4.185	40.684	225	9154	55127	HEAT repeat containing 1
DNTTIP1	68	4.185	33.899	159	5390	116092	deoxynucleotidyltransferase terminal interacting protein 1
INO80C	69	4.171	34.318	286	9815	125476	INO80 complex subunit C
KIFC3	70	4.169	49.133	218	10711	3801	kinesin family member C3
CCT7	71	4.122	33.696	79	2662	10574	chaperonin containing TCP1 subunit 7
PSMC6	72	4.075	36.068	44	1587	5706	proteasome 26S subunit, ATPase 6
KCNB2	73	4.074	43.307	319	13815	9312	potassium voltage-gated channel subfamily B member 2
YIPF2	74	4.071	51.176	187	9570	78992	Yip1 domain family member 2
PADI2	75	4.047	34.352	142	4878	11240	peptidyl arginine deiminase 2
LIN9	76	4.045	37.202	213	7924	286826	lin-9 DREAM MuvB core complex component
RCAN1	77	4.027	33.386	158	5275	1827	regulator of calcineurin 1
CIDEA	78	4.025	35.311	238	8404	1149	cell death inducing DFFA like effector a
FOXM1	79	3.987	43.65	214	9341	2305	forkhead box M1
BANF1	80	3.978	38.349	235	9012	8815	barrier to autointegration factor 1
INCENP	81	3.957	40.988	85	3484	3619	inner centromere protein
RPRML	82	3.94	36.814	236	8688	388394	reprimo like
LINC00477	83	3.923	38.18	261	9965	144360	long intergenic non-protein coding RNA 477
CLPSL2	84	3.914	37.152	230	8545	389383	colipase like 2
XKR8	85	3.912	38.19	126	4812	55113	XK related 8
SLC11A2	86	3.885	40.627	59	2397	4891	solute carrier family 11 member 2
KIF13A	87	3.868	39.964	140	5595	63971	kinesin family member 13A
ELF4	88	3.858	43.105	19	819	2000	E74 like ETS transcription factor 4
AIRE	89	3.855	41.312	93	3842	326	autoimmune regulator
ACMSD	90	3.851	43.078	309	13311	130013	aminocarboxymuconate semialdehyde decarboxylase
BTBD16	91	3.841	29.509	265	7820	118663	BTB domain containing 16
SP1	92	3.839	47.471	51	2421	6667	Sp1 transcription factor
DHX8	93	3.83	39.472	106	4184	1659	DEAH-box helicase 8
PSMD11	94	3.805	37.708	24	905	5717	proteasome 26S subunit, non-ATPase 11
ADARB2	95	3.804	39.309	68	2673	105	adenosine deaminase RNA specific B2 (inactive)
PSMB2	96	3.778	45.424	33	1499	5690	proteasome subunit beta 2
MED4	97	3.751	33.445	155	5184	29079	mediator complex subunit 4
PSMB1	98	3.743	45.267	30	1358	5689	proteasome subunit beta 1
MYL2	99	3.726	36.264	193	6999	4633	myosin light chain 2
REP15	100	3.723	36.255	157	5692	387849	RAB15 effector protein
LGI3	101	3.716	34.344	154	5289	203190	leucine rich repeat LGI family member 3
PSMA1	102	3.707	46.474	19	883	5682	proteasome subunit alpha 1
LIN37	103	3.705	29.167	287	8371	55957	lin-37 DREAM MuvB core complex component
MORF4	104	3.696	42.271	251	10610	10934	mortality factor 4 (pseudogene)
ADCY10	105	3.686	46.701	241	11255	55811	adenylate cyclase 10
POLA1	106	3.684	40.968	126	5162	5422	DNA polymerase alpha 1, catalytic subunit
MPL	107	3.679	51.767	159	8231	4352	MPL proto-oncogene, thrombopoietin receptor
HPD	108	3.671	33.203	138	4582	3242	4-hydroxyphenylpyruvate dioxygenase
HAUS8	109	3.669	29.077	220	6397	93323	HAUS augmin like complex subunit 8
MPST	110	3.654	40.585	82	3328	4357	mercaptopyruvate sulfurtransferase
USE1	111	3.647	40.239	159	6398	55850	unconventional SNARE in the ER 1
IQCD	112	3.647	36.329	307	11153	115811	IQ motif containing D
DTL	113	3.645	39.275	69	2710	51514	denticleless E3 ubiquitin protein ligase homolog
RFLNA	114	3.64	37.493	223	8361	144347	refilin A
IGFBP2	115	3.637	30.279	222	6722	3485	insulin like growth factor binding protein 2
TMPRSS11D	116	3.63	44.746	126	5638	9407	transmembrane serine protease 11D
MAP7	117	3.628	37.546	174	6533	9053	microtubule associated protein 7
DNAH11	118	3.625	40.307	241	9714	8701	dynein axonemal heavy chain 11
KLRG1	119	3.605	42.036	196	8239	10219	killer cell lectin like receptor G1
SRRM2	120	3.594	33.039	155	5121	23524	serine/arginine repetitive matrix 2
MRPL52	121	3.568	37.094	277	10275	122704	mitochondrial ribosomal protein L52
PRKAG2	122	3.558	38.144	132	5035	51422	protein kinase AMP-activated non-catalytic subunit gamma 2
CNOT1	123	3.542	28.759	170	4889	23019	CCR4-NOT transcription complex subunit 1
COL26A1	124	3.54	36.386	236	8587	136227	collagen type XXVI alpha 1 chain
DGAT2L6	125	3.539	28.751	374	10753	347516	diacylglycerol O-acyltransferase 2 like 6
KCNK6	126	3.537	41.111	63	2590	9424	potassium two pore domain channel subfamily K member 6
TMEM104	127	3.535	37.131	221	8206	54868	transmembrane protein 104
PLA1A	128	3.516	39.861	223	8889	51365	phospholipase A1 member A
GPR149	129	3.508	37.149	195	7244	344758	G protein-coupled receptor 149
RUVBL2	130	3.502	39.012	167	6515	10856	RuvB like AAA ATPase 2
PSMA6	131	3.501	45.571	7	319	5687	proteasome subunit alpha 6
CLSPN	132	3.495	38.6	190	7334	63967	claspin
TACC3	133	3.486	33.626	187	6288	10460	transforming acidic coiled-coil containing protein 3
LYZL1	134	3.482	45.676	324	14799	84569	lysozyme like 1
RGS9	135	3.482	40.063	206	8253	8787	regulator of G protein signaling 9
TMEM187	136	3.471	26.832	155	4159	8269	transmembrane protein 187
LLPH	137	3.465	35.354	178	6293	84298	LLP homolog, long-term synaptic facilitation factor
ITPA	138	3.463	42.289	83	3510	3704	inosine triphosphatase
RARRES1	139	3.463	48.609	179	8701	5918	retinoic acid receptor responder 1
JPT1	140	3.457	36.755	302	11100	51155	Jupiter microtubule associated homolog 1
GGH	141	3.454	45.368	220	9981	8836	gamma-glutamyl hydrolase
SIGLEC1	142	3.443	35.7	180	6426	6614	sialic acid binding Ig like lectin 1
ESPL1	143	3.44	43.878	131	5748	9700	extra spindle pole bodies like 1, separase
ERCC1	144	3.44	39.548	135	5339	2067	ERCC excision repair 1, endonuclease non-catalytic subunit
LHX5	145	3.434	41.315	54	2231	64211	LIM homeobox 5
WBP11	146	3.426	46.63	92	4290	51729	WW domain binding protein 11
MTHFD2	147	3.422	39.472	72	2842	10797	methylenetetrahydrofolate dehydrogenase (NADP+ dependent) 2, methenyltetrahydrofolate cyclohydrolase
TOP1MT	148	3.421	32.435	62	2011	116447	DNA topoisomerase I mitochondrial
ADAT2	149	3.416	36.769	195	7170	134637	adenosine deaminase tRNA specific 2
NSF	150	3.409	39.646	189	7493	4905	N-ethylmaleimide sensitive factor, vesicle fusing ATPase
AIFM1	151	3.405	44.139	151	6665	9131	apoptosis inducing factor mitochondria associated 1
ZNF254	152	3.4	35.156	224	7875	9534	zinc finger protein 254
KCNC4	153	3.394	40.528	178	7214	3749	potassium voltage-gated channel subfamily C member 4
MTNR1B	154	3.386	36.71	300	11013	4544	melatonin receptor 1B
XPO1	155	3.384	50.263	80	4021	7514	exportin 1
NFE2L2	156	3.383	39.545	134	5299	4780	nuclear factor, erythroid 2 like 2
SLC16A8	157	3.38	32.312	189	6107	23539	solute carrier family 16 member 8
TMEM87A	158	3.375	35.077	168	5893	25963	transmembrane protein 87A
BPIFA2	159	3.372	35.946	222	7980	140683	BPI fold containing family A member 2
APOE	160	3.372	45.121	132	5956	348	apolipoprotein E
SLC5A12	161	3.371	32.284	211	6812	159963	solute carrier family 5 member 12
PTGER1	162	3.37	36.652	322	11802	5731	prostaglandin E receptor 1
B3GAT2	163	3.369	39.256	125	4907	135152	beta-1,3-glucuronyltransferase 2
DUSP12	164	3.369	46.364	66	3060	11266	dual specificity phosphatase 12
GDF15	165	3.364	39.234	209	8200	9518	growth differentiation factor 15
C10orf88	166	3.354	35.898	226	8113	80007	chromosome 10 open reading frame 88
PKD2	167	3.346	46.256	250	11564	5311	polycystin 2, transient receptor potential cation channel
TLK1	168	3.344	40.117	103	4132	9874	tousled like kinase 1
HNMT	169	3.34	44.961	232	10431	3176	histamine N-methyltransferase
NOS1AP	170	3.337	34.792	255	8872	9722	nitric oxide synthase 1 adaptor protein
RAD51	171	3.331	39.391	64	2521	5888	RAD51 recombinase
LIG1	172	3.321	39.344	157	6177	3978	DNA ligase 1
MYPOP	173	3.318	29.846	156	4656	339344	Myb related transcription factor, partner of profilin
TMED2	174	3.305	34.862	239	8332	10959	transmembrane p24 trafficking protein 2
AP3M2	175	3.301	47.925	226	10831	10947	adaptor related protein complex 3 subunit mu 2
KIF23	176	3.297	47.995	186	8927	9493	kinesin family member 23
NME1	177	3.293	37.294	187	6974	4830	NME/NM23 nucleoside diphosphate kinase 1
RNF214	178	3.288	38.858	127	4935	257160	ring finger protein 214
CDCA8	179	3.265	34.345	139	4774	55143	cell division cycle associated 8
SULT1B1	180	3.262	40.983	177	7254	27284	sulfotransferase family 1B member 1
GTF2A2	181	3.261	37.391	174	6506	2958	general transcription factor IIA subunit 2
TDRD6	182	3.251	36.122	279	10078	221400	tudor domain containing 6
PAX5	183	3.249	47.728	265	12648	5079	paired box 5
RBMX	184	3.249	36.227	141	5108	27316	RNA binding motif protein X-linked
CEP192	185	3.247	29.375	184	5405	55125	centrosomal protein 192
CDCA5	186	3.241	38.33	109	4178	113130	cell division cycle associated 5
PSMC3	187	3.239	30.828	29	894	5702	proteasome 26S subunit, ATPase 3
HAVCR2	188	3.238	31.876	282	8989	84868	hepatitis A virus cellular receptor 2
SLBP	189	3.236	36.876	113	4167	7884	stem-loop binding protein
ABI2	190	3.229	35.573	206	7328	10152	abl interactor 2
CSDE1	191	3.228	33.199	171	5677	7812	cold shock domain containing E1
NPHP4	192	3.225	37.009	224	8290	261734	nephrocystin 4
LMOD1	193	3.223	32.395	147	4762	25802	leiomodin 1
ANXA2	194	3.222	34.612	170	5884	302	annexin A2
YPEL3	195	3.209	38.313	297	11379	83719	yippee like 3
FAM133A	196	3.207	27.918	292	8152	286499	family with sequence similarity 133 member A
NCKAP5L	197	3.203	34.724	196	6806	57701	NCK associated protein 5 like
SERPINA10	198	3.192	38.634	175	6761	51156	serpin family A member 10
ORMDL2	199	3.187	38.649	114	4406	29095	ORMDL sphingolipid biosynthesis regulator 2
TMED3	200	3.178	35.438	96	3402	23423	transmembrane p24 trafficking protein 3
LGALS7B	201	3.176	36.672	116	4254	653499	galectin 7B
IPPK	202	3.174	36.912	181	6681	64768	inositol-pentakisphosphate 2-kinase
ALDH6A1	203	3.17	31.67	218	6904	4329	aldehyde dehydrogenase 6 family member A1
CDCP2	204	3.169	34.857	140	4880	200008	CUB domain containing protein 2
OLFML2A	205	3.161	38.398	226	8678	169611	olfactomedin like 2A
RBBP9	206	3.16	44.056	108	4758	10741	RB binding protein 9, serine hydrolase
NSRP1	207	3.148	35.97	135	4856	84081	nuclear speckle splicing regulatory protein 1
MATR3	208	3.135	38.178	242	9239	9782	matrin 3
HAL	209	3.128	42.883	265	11364	3034	histidine ammonia-lyase
POLR1A	210	3.128	38.565	154	5939	25885	RNA polymerase I subunit A
SORL1	211	3.127	47.048	124	5834	6653	sortilin related receptor 1
CYP27B1	212	3.117	37.392	166	6207	1594	cytochrome P450 family 27 subfamily B member 1
ABHD12B	213	3.114	38.513	156	6008	145447	abhydrolase domain containing 12B
UTF1	214	3.106	39.932	295	11780	8433	undifferentiated embryonic cell transcription factor 1
TFAP4	215	3.106	39.931	204	8146	7023	transcription factor AP-4
PDK1	216	3.098	36.665	179	6563	5163	pyruvate dehydrogenase kinase 1
PRDM1	217	3.094	38.333	174	6670	639	PR/SET domain 1
CCN2	218	3.087	48.75	116	5655	1490	cellular communication network factor 2
OR2C1	219	3.087	32.118	306	9828	4993	olfactory receptor family 2 subfamily C member 1
WASHC3	220	3.081	27.603	189	5217	51019	WASH complex subunit 3
CD19	221	3.079	32.355	138	4465	930	CD19 molecule
AGR3	222	3.078	34.575	186	6431	155465	anterior gradient 3, protein disulphide isomerase family member
RAPGEF3	223	3.074	35.165	188	6611	10411	Rap guanine nucleotide exchange factor 3
NSUN7	224	3.06	25.831	307	7930	79730	NOP2/Sun RNA methyltransferase family member 7
HNRNPL	225	3.057	37.752	298	11250	3191	heterogeneous nuclear ribonucleoprotein L
PEX7	226	3.052	38.123	122	4651	5191	peroxisomal biogenesis factor 7
OSM	227	3.041	32.024	207	6629	5008	oncostatin M
ZNF131	228	3.035	37.681	238	8968	7690	zinc finger protein 131
ZIM2	229	3.025	31.74	96	3047	23619	zinc finger imprinted 2
CDC5L	230	3.018	36.727	110	4040	988	cell division cycle 5 like
ZNF606	231	3.013	33.779	253	8546	80095	zinc finger protein 606
APOBEC3A	232	3.012	38.117	94	3583	200315	apolipoprotein B mRNA editing enzyme catalytic subunit 3A
SLC2A6	233	2.987	42.238	189	7983	11182	solute carrier family 2 member 6
POLR2I	234	2.981	32.361	83	2686	5438	RNA polymerase II subunit I
TNRC6C	235	2.981	36.891	258	9518	57690	trinucleotide repeat containing adaptor 6C
FOXD4L6	236	2.981	37.566	205	7701	653404	forkhead box D4 like 6
PAQR6	237	2.969	31.61	344	10874	79957	progestin and adipoQ receptor family member 6
CEACAM16	238	2.967	25.605	238	6094	388551	carcinoembryonic antigen related cell adhesion molecule 16
CHST7	239	2.963	36.74	223	8193	56548	carbohydrate sulfotransferase 7
TM4SF19	240	2.959	33.514	280	9384	116211	transmembrane 4 L six family member 19
ZFPM1	241	2.958	37.856	160	6057	161882	zinc finger protein, FOG family member 1
NEFM	242	2.957	27.292	319	8706	4741	neurofilament medium
PCIF1	243	2.953	31.508	250	7877	63935	PDX1 C-terminal inhibiting factor 1
TMEM63A	244	2.95	38.631	244	9426	9725	transmembrane protein 63A
ITGB4	245	2.939	30.962	132	4087	3691	integrin subunit beta 4
GRIN2A	246	2.934	38.647	116	4483	2903	glutamate ionotropic receptor NMDA type subunit 2A
BTN3A2	247	2.93	35.14	292	10261	11118	butyrophilin subfamily 3 member A2
HTR1E	248	2.929	38.659	267	10322	3354	5-hydroxytryptamine receptor 1E
TEKT4P2	249	2.927	35.132	265	9310	100132288	tektin 4 pseudogene 2
PSPH	250	2.919	44.243	177	7831	5723	phosphoserine phosphatase
HMGN1	251	2.918	41.927	218	9140	3150	high mobility group nucleosome binding domain 1
MLST8	252	2.915	34.118	245	8359	64223	MTOR associated protein, LST8 homolog
LILRA4	253	2.911	35.176	142	4995	23547	leukocyte immunoglobulin like receptor A4
TPRKB	254	2.905	33.629	307	10324	51002	TP53RK binding protein
ACVR2A	255	2.901	36.033	240	8648	92	activin A receptor type 2A
PLRG1	256	2.9	30.843	134	4133	5356	pleiotropic regulator 1
DMAP1	257	2.895	37.636	261	9823	55929	DNA methyltransferase 1 associated protein 1
MAPKAPK5	258	2.892	38.531	311	11983	8550	mitogen-activated protein kinase-activated protein kinase 5
ZMAT2	259	2.89	25.418	194	4931	153527	zinc finger matrin-type 2
TBRG1	260	2.89	31.719	249	7898	84897	transforming growth factor beta regulator 1
-	261	2.887	35.968	408	14675	389834	-
FAM228A	262	2.887	33.573	239	8024	653140	family with sequence similarity 228 member A
PLPP2	263	2.886	44.09	201	8862	8612	phospholipid phosphatase 2
NCK2	264	2.885	36.017	172	6195	8440	NCK adaptor protein 2
ESM1	265	2.884	30.794	107	3295	11082	endothelial cell specific molecule 1
ZC3H8	266	2.884	35.141	248	8715	84524	zinc finger CCCH-type containing 8
CFL1	267	2.883	36.752	210	7718	1072	cofilin 1
OR8S1	268	2.883	46.161	255	11771	341568	olfactory receptor family 8 subfamily S member 1
C12orf57	269	2.882	35.134	239	8397	113246	chromosome 12 open reading frame 57
AGXT	270	2.879	35.993	151	5435	189	alanine--glyoxylate and serine--pyruvate aminotransferase
RANBP1	271	2.874	46.125	296	13653	5902	RAN binding protein 1
MED17	272	2.872	38.945	109	4245	9440	mediator complex subunit 17
SRGN	273	2.869	33.226	208	6911	5552	serglycin
OTC	274	2.869	36.344	259	9413	5009	ornithine carbamoyltransferase
SLC9A8	275	2.868	33.969	228	7745	23315	solute carrier family 9 member A8
TLR8	276	2.863	37.173	271	10074	51311	toll like receptor 8
SYNE4	277	2.863	33.5	188	6298	163183	spectrin repeat containing nuclear envelope family member 4
PRSS37	278	2.859	37.423	168	6287	136242	serine protease 37
ALKBH4	279	2.858	35.059	152	5329	54784	alkB homolog 4, lysine demethylase
PSMD8	280	2.856	34.594	101	3494	5714	proteasome 26S subunit, non-ATPase 8
DOK4	281	2.852	37.108	204	7570	55715	docking protein 4
ITGB7	282	2.852	30.696	253	7766	3695	integrin subunit beta 7
ZMAT5	283	2.852	33.465	241	8065	55954	zinc finger matrin-type 5
LIN54	284	2.85	38.275	160	6124	132660	lin-54 DREAM MuvB core complex component
SPG7	285	2.85	41.169	160	6587	6687	SPG7 matrix AAA peptidase subunit, paraplegin
KMT5A	286	2.846	38.835	97	3767	387893	lysine methyltransferase 5A
EPHX4	287	2.838	37.451	173	6479	253152	epoxide hydrolase 4
ZNF670	288	2.825	33.797	237	8010	93474	zinc finger protein 670
RYBP	289	2.825	47.413	104	4931	23429	RING1 and YY1 binding protein
SLC15A3	290	2.824	37.295	122	4550	51296	solute carrier family 15 member 3
TCEAL1	291	2.823	35.79	276	9878	9338	transcription elongation factor A like 1
MED10	292	2.82	33.062	211	6976	84246	mediator complex subunit 10
PAPPA	293	2.819	42.586	116	4940	5069	pappalysin 1
PTPN9	294	2.818	43.768	164	7178	5780	protein tyrosine phosphatase non-receptor type 9
AVPR1A	295	2.814	34.659	176	6100	552	arginine vasopressin receptor 1A
CAPG	296	2.807	35.422	128	4534	822	capping actin protein, gelsolin like
CALU	297	2.802	36.505	287	10477	813	calumenin
RHO	298	2.798	38.2	350	13370	6010	rhodopsin
CLDN1	299	2.791	25.175	211	5312	9076	claudin 1
SPRN	300	2.789	45.763	232	10617	503542	shadow of prion protein
SLC44A1	301	2.787	36	175	6300	23446	solute carrier family 44 member 1
LIG4	302	2.787	42.179	224	9448	3981	DNA ligase 4
HNRNPR	303	2.779	35.751	285	10189	10236	heterogeneous nuclear ribonucleoprotein R
CHAF1B	304	2.777	28.761	201	5781	8208	chromatin assembly factor 1 subunit B
OSTCP1	305	2.777	35.319	207	7311	202459	oligosaccharyltransferase complex subunit pseudogene 1
OTULINL	306	2.775	38.008	254	9654	54491	OTU deubiquitinase with linear linkage specificity like
XRCC3	307	2.773	37.108	186	6902	7517	X-ray repair cross complementing 3
E2F7	308	2.772	28.753	255	7332	144455	E2F transcription factor 7
MBD3L1	309	2.772	31.48	198	6233	85509	methyl-CpG binding domain protein 3 like 1
SLC16A4	310	2.772	38.523	285	10979	9122	solute carrier family 16 member 4
AP2S1	311	2.772	32.095	201	6451	1175	adaptor related protein complex 2 subunit sigma 1
ACACB	312	2.764	38.487	261	10045	32	acetyl-CoA carboxylase beta
RSBN1L	313	2.758	26.791	206	5519	222194	round spermatid basic protein 1 like
CLIP2	314	2.755	29.253	170	4973	7461	CAP-Gly domain containing linker protein 2
RHOQ	315	2.748	44.944	198	8899	23433	ras homolog family member Q
MAP6	316	2.742	34.386	303	10419	4135	microtubule associated protein 6
PRRX2	317	2.741	44.904	125	5613	51450	paired related homeobox 2
CYP11B2	318	2.741	38.389	131	5029	1585	cytochrome P450 family 11 subfamily B member 2
RGMB	319	2.74	32.996	269	8876	285704	repulsive guidance molecule BMP co-receptor b
ZIC4	320	2.739	34.38	237	8148	84107	Zic family member 4
CPEB1	321	2.738	34.34	285	9787	64506	cytoplasmic polyadenylation element binding protein 1
PDIK1L	322	2.737	35.737	319	11400	149420	PDLIM1 interacting kinase 1 like
S1PR2	323	2.733	34.367	109	3746	9294	sphingosine-1-phosphate receptor 2
ESPN	324	2.733	36.805	169	6220	83715	espin
ANKRD27	325	2.728	33.529	240	8047	84079	ankyrin repeat domain 27
CHRAC1	326	2.724	38.318	148	5671	54108	chromatin accessibility complex subunit 1
HTATSF1	327	2.723	30.299	197	5969	27336	HIV-1 Tat specific factor 1
FAM8A1	328	2.719	28.645	203	5815	51439	family with sequence similarity 8 member A1
DGCR6L	329	2.719	34.332	280	9613	85359	DiGeorge syndrome critical region gene 6 like
MYBL2	330	2.716	36.98	98	3624	4605	MYB proto-oncogene like 2
HAUS6	331	2.714	31.029	244	7571	54801	HAUS augmin like complex subunit 6
FASLG	332	2.71	26.672	198	5281	356	Fas ligand
TP53BP1	333	2.71	34.203	345	11800	7158	tumor protein p53 binding protein 1
HLA-DRB5	334	2.71	36.659	123	4509	3127	major histocompatibility complex, class II, DR beta 5
PRDX6	335	2.701	29.077	78	2268	9588	peroxiredoxin 6
PAGE2B	336	2.689	37.7	70	2639	389860	PAGE family member 2B
PAF1	337	2.685	32.608	240	7826	54623	PAF1 homolog, Paf1/RNA polymerase II complex component
ZNF417	338	2.683	34.488	172	5932	147687	zinc finger protein 417
EED	339	2.681	44.57	258	11499	8726	embryonic ectoderm development
OR5B3	340	2.676	31.285	277	8666	441608	olfactory receptor family 5 subfamily B member 3
GRIP1	341	2.676	45.289	350	15851	23426	glutamate receptor interacting protein 1
KCNE4	342	2.674	43.093	129	5559	23704	potassium voltage-gated channel subfamily E regulatory subunit 4
TMPRSS6	343	2.674	41.95	60	2517	164656	transmembrane serine protease 6
CLLU1OS	344	2.672	34.965	229	8007	574016	chronic lymphocytic leukemia up-regulated 1 opposite strand
FAAP24	345	2.67	34.451	175	6029	91442	FA core complex associated protein 24
PPP1CC	346	2.67	43.075	93	4006	5501	protein phosphatase 1 catalytic subunit gamma
C14orf93	347	2.67	32.798	252	8265	60686	chromosome 14 open reading frame 93
PSMA3	348	2.669	40.338	80	3227	5684	proteasome subunit alpha 3
UPB1	349	2.668	35.497	185	6567	51733	beta-ureidopropionase 1
FAM229B	350	2.666	45.246	264	11945	619208	family with sequence similarity 229 member B
KLK10	351	2.665	41.91	178	7460	5655	kallikrein related peptidase 10
STKLD1	352	2.664	37.731	331	12489	169436	serine/threonine kinase like domain containing 1
MCF2L2	353	2.662	46.582	91	4239	23101	MCF.2 cell line derived transforming sequence-like 2
NKAPD1	354	2.661	34.438	185	6371	55216	NKAP domain containing 1
PRX	355	2.66	24.857	363	9023	57716	periaxin
ACOT12	356	2.658	35.185	324	11400	134526	acyl-CoA thioesterase 12
PEAK3	357	2.656	33.277	238	7920	374872	PEAK family member 3
CSNK2A1	358	2.652	35.233	215	7575	1457	casein kinase 2 alpha 1
EIF4H	359	2.65	33.987	155	5268	7458	eukaryotic translation initiation factor 4H
CYP46A1	360	2.649	30.073	260	7819	10858	cytochrome P450 family 46 subfamily A member 1
NCOA2	361	2.649	35.152	66	2320	10499	nuclear receptor coactivator 2
CPNE9	362	2.647	37.549	253	9500	151835	copine family member 9
RASGRP1	363	2.647	36.649	74	2712	10125	RAS guanyl releasing protein 1
TF	364	2.645	36.034	206	7423	7018	transferrin
DAPK1	365	2.644	35.489	360	12776	1612	death associated protein kinase 1
QRICH2	366	2.639	36.446	276	10059	84074	glutamine rich 2
SSR4	367	2.639	34.248	258	8836	6748	signal sequence receptor subunit 4
RRNAD1	368	2.637	37.515	202	7578	51093	ribosomal RNA adenine dimethylase domain containing 1
WFDC11	369	2.628	33.993	299	10164	259239	WAP four-disulfide core domain 11
KCTD3	370	2.626	37.383	180	6729	51133	potassium channel tetramerization domain containing 3
GNPDA1	371	2.621	35.049	61	2138	10007	glucosamine-6-phosphate deaminase 1
COX17	372	2.62	29.985	196	5877	10063	cytochrome c oxidase copper chaperone COX17
ATOH7	373	2.62	34.105	229	7810	220202	atonal bHLH transcription factor 7
MORC2	374	2.618	33.16	244	8091	22880	MORC family CW-type zinc finger 2
GP9	375	2.617	30.91	222	6862	2815	glycoprotein IX platelet
CD200	376	2.616	26.436	257	6794	4345	CD200 molecule
GAS2L1	377	2.615	30.802	167	5144	10634	growth arrest specific 2 like 1
OPRL1	378	2.608	37.534	369	13850	4987	opioid related nociceptin receptor 1
PPP1CB	379	2.605	42.769	242	10350	5500	protein phosphatase 1 catalytic subunit beta
DUSP15	380	2.605	42.768	125	5346	128853	dual specificity phosphatase 15
EDEM3	381	2.6	29.923	221	6613	80267	ER degradation enhancing alpha-mannosidase like protein 3
ENPP4	382	2.599	29.92	163	4877	22875	ectonucleotide pyrophosphatase/phosphodiesterase 4
C8orf31	383	2.597	26.388	219	5779	286122	chromosome 8 open reading frame 31 (putative)
PI4KAP2	384	2.596	34.051	257	8751	375133	phosphatidylinositol 4-kinase alpha pseudogene 2
TMEM165	385	2.596	26.386	311	8206	55858	transmembrane protein 165
PDZRN4	386	2.595	35.861	209	7495	29951	PDZ domain containing ring finger 4
ACSF2	387	2.592	44.076	184	8110	80221	acyl-CoA synthetase family member 2
DCAF1	388	2.592	28.391	64	1817	9730	DDB1 and CUL4 associated factor 1
ETHE1	389	2.592	31.65	123	3893	23474	ETHE1 persulfide dioxygenase
SPATA6	390	2.59	32.921	202	6650	54558	spermatogenesis associated 6
PIK3C2A	391	2.588	37.463	205	7680	5286	phosphatidylinositol-4-phosphate 3-kinase catalytic subunit type 2 alpha
FNDC8	392	2.587	36.274	146	5296	54752	fibronectin type III domain containing 8
TIAF1	393	2.586	36.27	163	5912	9220	TGFB1-induced anti-apoptotic factor 1
SLC14A1	394	2.585	36.478	90	3283	6563	solute carrier family 14 member 1 (Kidd blood group)
UBE2D3	395	2.585	41.561	139	5777	7323	ubiquitin conjugating enzyme E2 D3
S100A2	396	2.584	34.082	255	8691	6273	S100 calcium binding protein A2
SNCAIP	397	2.58	30.795	258	7945	9627	synuclein alpha interacting protein
CLEC7A	398	2.576	33.829	228	7713	64581	C-type lectin domain containing 7A
PPP1R17	399	2.575	35.822	174	6233	10842	protein phosphatase 1 regulatory subunit 17
CD79A	400	2.573	38.592	103	3975	973	CD79a molecule
ZNF575	401	2.573	34.627	279	9661	284346	zinc finger protein 575
C1orf131	402	2.571	32.601	223	7270	128061	chromosome 1 open reading frame 131
DMXL2	403	2.571	34.151	218	7445	23312	Dmx like 2
MRPL42	404	2.569	35.803	193	6910	28977	mitochondrial ribosomal protein L42
PYGO2	405	2.566	32.5	232	7540	90780	pygopus family PHD finger 2
TAL1	406	2.566	32.45	160	5192	6886	TAL bHLH transcription factor 1, erythroid differentiation factor
NIPSNAP3B	407	2.565	33.833	257	8695	55335	nipsnap homolog 3B
DPY19L2	408	2.563	32.202	258	8308	283417	dpy-19 like 2
MUC4	409	2.563	34.971	314	10981	4585	mucin 4, cell surface associated
RALY	410	2.562	34.591	115	3978	22913	RALY heterogeneous nuclear ribonucleoprotein
MANF	411	2.562	27.783	83	2306	7873	mesencephalic astrocyte derived neurotrophic factor
PRMT6	412	2.56	36.381	118	4293	55170	protein arginine methyltransferase 6
PHF23	413	2.556	40.076	185	7414	79142	PHD finger protein 23
DSG1	414	2.555	32.87	215	7067	1828	desmoglein 1
DUSP3	415	2.553	42.524	124	5273	1845	dual specificity phosphatase 3
DEFB107A	416	2.552	24.593	354	8706	245910	defensin beta 107A
SERPINB6	417	2.55	29.772	180	5359	5269	serpin family B member 6
EXOC3L1	418	2.55	37.201	244	9077	283849	exocyst complex component 3 like 1
HCK	419	2.549	35.234	256	9020	3055	HCK proto-oncogene, Src family tyrosine kinase
MTSS2	420	2.544	37.181	83	3086	92154	MTSS I-BAR domain containing 2
PCDH8	421	2.544	32.951	285	9391	5100	protocadherin 8
FBXO5	422	2.54	40	6	240	26271	F-box protein 5
BAG3	423	2.538	43.775	142	6216	9531	BCL2 associated athanogene 3
RECQL	424	2.537	28.544	248	7079	5965	RecQ like helicase
EHD2	425	2.536	31	374	11594	30846	EH domain containing 2
RAP1B	426	2.526	43.71	241	10534	5908	RAP1B, member of RAS oncogene family
DUOXA1	427	2.524	35.252	282	9941	90527	dual oxidase maturation factor 1
BMP8B	428	2.524	34.888	241	8408	656	bone morphogenetic protein 8b
ST6GAL2	429	2.522	34.839	56	1951	84620	ST6 beta-galactoside alpha-2,6-sialyltransferase 2
CD177	430	2.52	32.443	185	6002	57126	CD177 molecule
ACSL1	431	2.52	30.797	148	4558	2180	acyl-CoA synthetase long chain family member 1
RAB35	432	2.519	28.486	111	3162	11021	RAB35, member RAS oncogene family
AQR	433	2.514	24.5	90	2205	9716	aquarius intron-binding spliceosomal factor
BORCS6	434	2.514	35.214	70	2465	54785	BLOC-1 related complex subunit 6
KAT8	435	2.513	36.161	186	6726	84148	lysine acetyltransferase 8
SRSF7	436	2.512	34.423	163	5611	6432	serine and arginine rich splicing factor 7
TIGD6	437	2.508	34.407	246	8464	81789	tigger transposable element derived 6
HLA-DPB1	438	2.507	34.634	276	9559	3115	major histocompatibility complex, class II, DP beta 1
SCHIP1	439	2.506	33.609	338	11360	29970	schwannomin interacting protein 1
HS6ST2	440	2.506	35.705	352	12568	90161	heparan sulfate 6-O-sulfotransferase 2
WAC	441	2.505	35.611	239	8511	51322	WW domain containing adaptor with coiled-coil
ALOX12	442	2.502	45.768	151	6911	239	arachidonate 12-lipoxygenase, 12S type
RAB40C	443	2.502	39.817	197	7844	57799	RAB40C, member RAS oncogene family
ZNF208	444	2.501	32.659	88	2874	7757	zinc finger protein 208
CKAP5	445	2.5	32.689	45	1471	9793	cytoskeleton associated protein 5
TOR4A	446	2.498	35.158	222	7805	54863	torsin family 4 member A
TUBB3	447	2.498	33.539	141	4729	10381	tubulin beta 3 class III
PFAS	448	2.497	38.28	186	7120	5198	phosphoribosylformylglycinamidine synthase
C2orf78	449	2.496	26.134	254	6638	388960	chromosome 2 open reading frame 78
PPP1R14A	450	2.494	33.647	337	11339	94274	protein phosphatase 1 regulatory inhibitor subunit 14A
C10orf99	451	2.493	32.635	126	4112	387695	chromosome 10 open reading frame 99
DDX23	452	2.487	35.62	208	7409	9416	DEAD-box helicase 23
GPHB5	453	2.484	33.774	350	11821	122876	glycoprotein hormone beta 5
LBHD1	454	2.481	33.482	276	9241	79081	LBH domain containing 1
ARHGAP25	455	2.48	32.752	282	9236	9938	Rho GTPase activating protein 25
RPL7	456	2.477	30.333	69	2093	6129	ribosomal protein L7
DENND6B	457	2.474	33.848	198	6702	414918	DENN domain containing 6B
TRIM25	458	2.468	35.308	133	4696	7706	tripartite motif containing 25
CENPE	459	2.467	30.619	105	3215	1062	centromere protein E
DLK1	460	2.465	32.635	219	7147	8788	delta like non-canonical Notch ligand 1
DDX47	461	2.465	39.869	130	5183	51202	DEAD-box helicase 47
BAZ1B	462	2.463	35.29	145	5117	9031	bromodomain adjacent to zinc finger domain 1B
GDF7	463	2.46	32.621	309	10080	151449	growth differentiation factor 7
SCARF2	464	2.459	43.338	260	11268	91179	scavenger receptor class F member 2
IL17RA	465	2.459	35.495	192	6815	23765	interleukin 17 receptor A
KHNYN	466	2.459	34.652	230	7970	23351	KH and NYN domain containing
UBA1	467	2.456	40.994	179	7338	7317	ubiquitin like modifier activating enzyme 1
API5	468	2.455	27.535	228	6278	8539	apoptosis inhibitor 5
KNL1	469	2.449	36.843	281	10353	57082	kinetochore scaffold 1
CLCA1	470	2.448	39.323	155	6095	1179	chloride channel accessory 1
GPR37	471	2.447	33.339	289	9635	2861	G protein-coupled receptor 37
DET1	472	2.445	33.704	318	10718	55070	DET1 partner of COP1 E3 ubiquitin ligase
DLGAP3	473	2.444	30.251	335	10134	58512	DLG associated protein 3
NPHS2	474	2.442	35.928	139	4994	7827	NPHS2 stomatin family member, podocin
CHD4	475	2.441	35.191	204	7179	1108	chromodomain helicase DNA binding protein 4
C22orf39	476	2.438	34.566	136	4701	128977	chromosome 22 open reading frame 39
BCL2L1	477	2.437	35.885	130	4665	598	BCL2 like 1
LDLRAP1	478	2.436	39.737	198	7868	26119	low density lipoprotein receptor adaptor protein 1
PSMB4	479	2.436	39.269	52	2042	5692	proteasome subunit beta 4
RHOC	480	2.436	34.373	233	8009	389	ras homolog family member C
CCR10	481	2.433	33.29	186	6192	2826	C-C motif chemokine receptor 10
WDR13	482	2.433	30.791	263	8098	64743	WD repeat domain 13
COL11A1	483	2.431	31.256	320	10002	1301	collagen type XI alpha 1 chain
NPAS1	484	2.429	34.491	212	7312	4861	neuronal PAS domain protein 1
TMEM222	485	2.429	25.966	204	5297	84065	transmembrane protein 222
GPR119	486	2.428	33.272	250	8318	139760	G protein-coupled receptor 119
CHD6	487	2.427	29.395	152	4468	84181	chromodomain helicase DNA binding protein 6
FAM49B	488	2.426	34.526	321	11083	51571	family with sequence similarity 49 member B
OSGIN2	489	2.418	35.722	248	8859	734	oxidative stress induced growth inhibitor family member 2
ADAMTS4	490	2.414	39.168	244	9557	9507	ADAM metallopeptidase with thrombospondin type 1 motif 4
PEX14	491	2.41	30.745	247	7594	5195	peroxisomal biogenesis factor 14
GRID2	492	2.409	36.497	175	6387	2895	glutamate ionotropic receptor delta type subunit 2
ATF2	493	2.403	39.586	220	8709	1386	activating transcription factor 2
PAQR8	494	2.4	32.075	252	8083	85315	progestin and adipoQ receptor family member 8
RPL24	495	2.396	30.716	261	8017	6152	ribosomal protein L24
CKAP4	496	2.392	30.207	169	5105	10970	cytoskeleton associated protein 4
GIMAP2	497	2.391	30.292	240	7270	26157	GTPase, IMAP family member 2
SI	498	2.389	34.203	291	9953	6476	sucrase-isomaltase
TMED10	499	2.387	42.936	171	7342	10972	transmembrane p24 trafficking protein 10
NIPAL1	500	2.383	33.141	220	7291	152519	NIPA like domain containing 1
TUBGCP2	501	2.38	36.869	206	7595	10844	tubulin gamma complex associated protein 2
ZGPAT	502	2.379	33.127	220	7288	84619	zinc finger CCCH-type and G-patch domain containing
E2F4	503	2.378	40.119	293	11755	1874	E2F transcription factor 4
ESCO2	504	2.377	33.568	176	5908	157570	establishment of sister chromatid cohesion N-acetyltransferase 2
MXD3	505	2.377	44.025	199	8761	83463	MAX dimerization protein 3
OR5M9	506	2.375	32.289	180	5812	390162	olfactory receptor family 5 subfamily M member 9
AFF3	507	2.374	35.665	185	6598	3899	AF4/FMR2 family member 3
SMIM15	508	2.367	31.929	184	5875	643155	small integral membrane protein 15
ALOX15B	509	2.367	35.134	82	2881	247	arachidonate 15-lipoxygenase type B
LRRC4B	510	2.367	35.552	230	8177	94030	leucine rich repeat containing 4B
MTG2	511	2.367	35.808	365	13070	26164	mitochondrial ribosome associated GTPase 2
EME2	512	2.366	30.235	183	5533	197342	essential meiotic structure-specific endonuclease subunit 2
PSG11	513	2.364	33.148	162	5370	5680	pregnancy specific beta-1-glycoprotein 11
KNDC1	514	2.357	24.117	196	4727	85442	kinase non-catalytic C-lobe domain containing 1
NLRX1	515	2.355	33.5	176	5896	79671	NLR family member X1
TMEM132B	516	2.354	34.642	187	6478	114795	transmembrane protein 132B
LYPLA1	517	2.354	35.589	175	6228	10434	lysophospholipase 1
MUC1	518	2.351	35.5	334	11857	4582	mucin 1, cell surface associated
CDON	519	2.351	33.487	195	6530	50937	cell adhesion associated, oncogene regulated
EEF1D	520	2.349	29.156	96	2799	1936	eukaryotic translation elongation factor 1 delta
ARSK	521	2.348	32.889	315	10360	153642	arylsulfatase family member K
GPLD1	522	2.346	34.046	194	6605	2822	glycosylphosphatidylinositol specific phospholipase D1
ADPRHL1	523	2.345	34.133	330	11264	113622	ADP-ribosylhydrolase like 1
AGAP7P	524	2.344	35.123	284	9975	653268	ArfGAP with GTPase domain, ankyrin repeat and PH domain 7, pseudogene
RAB3GAP1	525	2.344	32.261	211	6807	22930	RAB3 GTPase activating protein catalytic subunit 1
SDHD	526	2.344	39.948	289	11545	6392	succinate dehydrogenase complex subunit D
PGR	527	2.343	27.914	139	3880	5241	progesterone receptor
CSF3	528	2.341	27.907	97	2707	1440	colony stimulating factor 3
LBX1	529	2.339	44.932	74	3325	10660	ladybird homeobox 1
CEP57	530	2.337	35.455	332	11771	9702	centrosomal protein 57
HIST1H2BD	531	2.333	33.815	195	6594	3017	histone cluster 1 H2B family member d
PIGK	532	2.332	40.456	90	3641	10026	phosphatidylinositol glycan anchor biosynthesis class K
SLC12A8	533	2.33	33.804	204	6896	84561	solute carrier family 12 member 8
LAMA5	534	2.329	36.65	177	6487	3911	laminin subunit alpha 5
PRAM1	535	2.326	36.403	273	9938	84106	PML-RARA regulated adaptor molecule 1
UBR3	536	2.32	34.67	185	6414	130507	ubiquitin protein ligase E3 component n-recognin 3
CHMP4A	537	2.32	33.362	185	6172	29082	charged multivesicular body protein 4A
SELENOF	538	2.317	35.383	243	8598	9403	selenoprotein F
INTS4	539	2.316	33.351	168	5603	92105	integrator complex subunit 4
MALSU1	540	2.315	31.768	259	8228	115416	mitochondrial assembly of ribosomal large subunit 1
SLFN11	541	2.312	36.582	196	7170	91607	schlafen family member 11
CREBZF	542	2.312	34.039	232	7897	58487	CREB/ATF bZIP transcription factor
KRTAP12-1	543	2.312	35.407	297	10516	353332	keratin associated protein 12-1
KCNA1	544	2.308	36.082	231	8335	3736	potassium voltage-gated channel subfamily A member 1
SEMA3G	545	2.307	35.358	369	13047	56920	semaphorin 3G
LGR5	546	2.305	32.83	224	7354	8549	leucine rich repeat containing G protein-coupled receptor 5
ZNF14	547	2.304	33.718	280	9441	7561	zinc finger protein 14
DLEU7	548	2.302	27.811	323	8983	220107	deleted in lymphocytic leukemia 7
VPS25	549	2.302	33.342	152	5068	84313	vacuolar protein sorting 25 homolog
UGDH	550	2.302	27.78	241	6695	7358	UDP-glucose 6-dehydrogenase
TNK2	551	2.301	34.572	313	10821	10188	tyrosine kinase non receptor 2
SIVA1	552	2.299	33.99	199	6764	10572	SIVA1 apoptosis inducing factor
SELENOM	553	2.299	30.518	245	7477	140606	selenoprotein M
CENPBD1	554	2.299	33.698	235	7919	92806	CENPB DNA-binding domain containing 1
UNC93B1	555	2.298	29.914	301	9004	81622	unc-93 homolog B1, TLR signaling regulator
BHMT2	556	2.298	37.45	131	4906	23743	betaine--homocysteine S-methyltransferase 2
SLC1A2	557	2.296	33.863	211	7145	6506	solute carrier family 1 member 2
CBX5	558	2.293	33.19	274	9094	23468	chromobox 5
FAM193A	559	2.292	30.505	291	8877	8603	family with sequence similarity 193 member A
SRBD1	560	2.291	25.621	298	7635	55133	S1 RNA binding domain 1
JTB	561	2.29	32.153	275	8842	10899	jumping translocation breakpoint
FOLH1B	562	2.285	38.576	158	6095	219595	folate hydrolase 1B
ATG2A	563	2.285	29.859	290	8659	23130	autophagy related 2A
MMP27	564	2.284	40.245	196	7888	64066	matrix metallopeptidase 27
TBCE	565	2.282	30.891	201	6209	6905	tubulin folding cofactor E
RUVBL1	566	2.282	39.636	66	2616	8607	RuvB like AAA ATPase 1
KRT31	567	2.278	32.111	226	7257	3881	keratin 31
IFNGR1	568	2.277	37.363	179	6688	3459	interferon gamma receptor 1
CCT6B	569	2.276	44.613	222	9904	10693	chaperonin containing TCP1 subunit 6B
FOLR1	570	2.274	33.836	213	7207	2348	folate receptor 1
AXL	571	2.272	34.495	374	12901	558	AXL receptor tyrosine kinase
GNA14	572	2.271	35.28	268	9455	9630	G protein subunit alpha 14
DERL3	573	2.269	32.816	212	6957	91319	derlin 3
WDR11	574	2.265	33.191	267	8862	55717	WD repeat domain 11
SARNP	575	2.265	32.11	290	9312	84324	SAP domain containing ribonucleoprotein
FGF11	576	2.265	33.796	206	6962	2256	fibroblast growth factor 11
KLK7	577	2.263	38.476	227	8734	5650	kallikrein related peptidase 7
PFKFB4	578	2.261	33.977	218	7407	5210	6-phosphofructo-2-kinase/fructose-2,6-biphosphatase 4
MRM2	579	2.26	34.694	288	9992	29960	mitochondrial rRNA methyltransferase 2
KRT12	580	2.259	33.277	350	11647	3859	keratin 12
SPDL1	581	2.259	34.297	175	6002	54908	spindle apparatus coiled-coil protein 1
VWA5A	582	2.257	32.091	287	9210	4013	von Willebrand factor A domain containing 5A
DLG2	583	2.256	33.961	152	5162	1740	discs large MAGUK scaffold protein 2
SFN	584	2.256	30.432	206	6269	2810	stratifin
GSDMA	585	2.253	32.691	307	10036	284110	gasdermin A
TCTE1	586	2.252	30.199	201	6070	202500	t-complex-associated-testis-expressed 1
HCN2	587	2.247	35.832	179	6414	610	hyperpolarization activated cyclic nucleotide gated potassium and sodium channel 2
TCF7	588	2.246	27.6	170	4692	6932	transcription factor 7
ESRP1	589	2.246	25.508	327	8341	54845	epithelial splicing regulatory protein 1
DLEC1	590	2.246	34.542	216	7461	9940	DLEC1 cilia and flagella associated protein
POU4F1	591	2.246	35.172	93	3271	5457	POU class 4 homeobox 1
PRPF4B	592	2.245	36.261	207	7506	8899	pre-mRNA processing factor 4B
PTPN14	593	2.243	41.066	228	9363	5784	protein tyrosine phosphatase non-receptor type 14
RAI14	594	2.242	34.816	315	10967	26064	retinoic acid induced 14
OR1A1	595	2.241	32.601	173	5640	8383	olfactory receptor family 1 subfamily A member 1
RNF122	596	2.238	38.541	122	4702	79845	ring finger protein 122
TELO2	597	2.237	32.634	265	8648	9894	telomere maintenance 2
RASGRP2	598	2.235	29.717	138	4101	10235	RAS guanyl releasing protein 2
ZNF32	599	2.235	32.754	264	8647	7580	zinc finger protein 32
NINJ1	600	2.235	31.981	106	3390	4814	ninjurin 1
CLEC4A	601	2.235	23.819	199	4740	50856	C-type lectin domain family 4 member A
PDCL3	602	2.235	27.675	234	6476	79031	phosducin like 3
PTMA	603	2.235	28.806	175	5041	5757	prothymosin alpha
C19orf33	604	2.231	31.951	283	9042	64073	chromosome 19 open reading frame 33
SLC30A8	605	2.23	35.113	212	7444	169026	solute carrier family 30 member 8
PRODH	606	2.222	34.434	83	2858	5625	proline dehydrogenase 1
MDM2	607	2.222	38.461	115	4423	4193	MDM2 proto-oncogene
TRIM73	608	2.221	34.24	104	3561	375593	tripartite motif containing 73
SPANXC	609	2.219	33.809	230	7776	64663	SPANX family member C
DNAAF4	610	2.219	34.747	288	10007	161582	dynein axonemal assembly factor 4
FHL2	611	2.217	32.698	265	8665	2274	four and a half LIM domains 2
SAMD7	612	2.217	35.292	243	8576	344658	sterile alpha motif domain containing 7
FZD3	613	2.216	32.511	284	9233	7976	frizzled class receptor 3
P2RY12	614	2.214	36.151	383	13846	64805	purinergic receptor P2Y12
CDH9	615	2.214	33.172	302	10018	1007	cadherin 9
NDUFB1	616	2.209	33.544	241	8084	4707	NADH:ubiquinone oxidoreductase subunit B1
INTS8	617	2.208	31.896	299	9537	55656	integrator complex subunit 8
NPTXR	618	2.207	35.05	60	2103	23467	neuronal pentraxin receptor
ADRB1	619	2.206	32.474	270	8768	153	adrenoceptor beta 1
DDX18	620	2.203	35.009	117	4096	8886	DEAD-box helicase 18
ZBTB48	621	2.203	29.724	116	3448	3104	zinc finger and BTB domain containing 48
NFKB2	622	2.203	33.534	268	8987	4791	nuclear factor kappa B subunit 2
FAM120AOS	623	2.202	25.397	312	7924	158293	family with sequence similarity 120A opposite strand
SLC6A19	624	2.202	32.356	331	10710	340024	solute carrier family 6 member 19
RNF43	625	2.2	34.152	99	3381	54894	ring finger protein 43
PAOX	626	2.199	39.22	336	13178	196743	polyamine oxidase
PLIN2	627	2.199	32.902	254	8357	123	perilipin 2
TOP2A	628	2.198	34.989	189	6613	7153	DNA topoisomerase II alpha
NXNL1	629	2.196	35.01	200	7002	115861	nucleoredoxin like 1
P2RY8	630	2.196	32.44	282	9148	286530	P2Y receptor family member 8
LMNTD2	631	2.196	31.447	114	3585	256329	lamin tail domain containing 2
FTMT	632	2.193	31.851	201	6402	94033	ferritin mitochondrial
RBM25	633	2.193	29.633	218	6460	58517	RNA binding motif protein 25
DZIP1	634	2.193	31.848	283	9013	22873	DAZ interacting zinc finger protein 1
PRDM9	635	2.191	29.684	155	4601	56979	PR/SET domain 9
FANCF	636	2.191	31.432	271	8518	2188	FA complementation group F
VPS39	637	2.19	33.705	183	6168	23339	VPS39 subunit of HOPS complex
PPP1R35	638	2.187	23.704	199	4717	221908	protein phosphatase 1 regulatory subunit 35
PARK7	639	2.186	33.458	349	11677	11315	Parkinsonism associated deglycase
LSM7	640	2.185	31.73	115	3649	51690	LSM7 homolog, U6 small nuclear RNA and mRNA degradation associated
RHOBTB1	641	2.184	36.041	217	7821	9886	Rho related BTB domain containing 1
FMNL1	642	2.18	26.898	264	7101	752	formin like 1
NUDT10	643	2.177	33.425	261	8724	170685	nudix hydrolase 10
DPP9	644	2.177	39.773	185	7358	91039	dipeptidyl peptidase 9
ESPNL	645	2.176	34	125	4250	339768	espin like
LBP	646	2.174	28.621	319	9130	3929	lipopolysaccharide binding protein
C15orf48	647	2.174	34.921	239	8346	84419	chromosome 15 open reading frame 48
SORCS2	648	2.173	36.008	129	4645	57537	sortilin related VPS10 domain containing receptor 2
ST8SIA3	649	2.171	27.354	178	4869	51046	ST8 alpha-N-acetyl-neuraminide alpha-2,8-sialyltransferase 3
PHF1	650	2.171	34.022	91	3096	5252	PHD finger protein 1
HSPB7	651	2.166	33.751	313	10564	27129	heat shock protein family B (small) member 7
CCDC54	652	2.164	32.382	251	8128	84692	coiled-coil domain containing 54
ZNF570	653	2.158	33.726	274	9241	148268	zinc finger protein 570
RRM1	654	2.156	44	7	308	6240	ribonucleotide reductase catalytic subunit M1
CMC2	655	2.155	31.731	309	9805	56942	C-X9-C motif containing 2
PES1	656	2.151	32.407	162	5250	23481	pescadillo ribosomal biogenesis factor 1
TMPRSS5	657	2.149	39.654	162	6424	80975	transmembrane serine protease 5
DEFB105A	658	2.149	31.303	185	5791	245908	defensin beta 105A
ZNF471	659	2.147	35.05	242	8482	57573	zinc finger protein 471
HIST1H1C	660	2.145	34.523	258	8907	3006	histone cluster 1 H1 family member c
FAM71B	661	2.144	32.81	216	7087	153745	family with sequence similarity 71 member B
RGS6	662	2.144	28.529	174	4964	9628	regulator of G protein signaling 6
CTSL3P	663	2.143	25.25	232	5858	392360	cathepsin L family member 3, pseudogene
IFT22	664	2.142	32.374	222	7187	64792	intraflagellar transport 22
DIAPH1	665	2.139	30.538	223	6810	1729	diaphanous related formin 1
TECTB	666	2.139	27.483	211	5799	6975	tectorin beta
DDI1	667	2.137	23.581	222	5235	414301	DNA damage inducible 1 homolog 1
RHOJ	668	2.137	33.282	337	11216	57381	ras homolog family member J
CT55	669	2.137	32.845	296	9722	54967	cancer/testis antigen 55
KDM4D	670	2.136	32.709	326	10663	55693	lysine demethylase 4D
DHRS7B	671	2.133	29.817	115	3429	25979	dehydrogenase/reductase 7B
PCYOX1L	672	2.132	30.758	231	7105	78991	prenylcysteine oxidase 1 like
ZNF667	673	2.132	32.272	272	8778	63934	zinc finger protein 667
BIN2	674	2.131	29.391	248	7289	51411	bridging integrator 2
MKLN1	675	2.131	31.653	225	7122	4289	muskelin 1
CES5A	676	2.129	35.809	209	7484	221223	carboxylesterase 5A
NUAK1	677	2.127	33.545	213	7145	9891	NUAK family kinase 1
MYO1A	678	2.125	34.707	41	1423	4640	myosin IA
PPP2R1B	679	2.124	40.504	244	9883	5519	protein phosphatase 2 scaffold subunit Abeta
SERPIND1	680	2.123	37.836	238	9005	3053	serpin family D member 1
TACC1	681	2.123	33.101	306	10129	6867	transforming acidic coiled-coil containing protein 1
NAPSA	682	2.122	37.828	174	6582	9476	napsin A aspartic peptidase
ASIP	683	2.121	29.674	322	9555	434	agouti signaling protein
MAP4K1	684	2.12	35.824	119	4263	11184	mitogen-activated protein kinase kinase kinase kinase 1
SPACA9	685	2.12	31.648	298	9431	11092	sperm acrosome associated 9
SMPD1	686	2.119	38.815	168	6521	6609	sphingomyelin phosphodiesterase 1
TENM3	687	2.118	32.952	251	8271	55714	teneurin transmembrane protein 3
NPC2	688	2.118	33.456	237	7929	10577	NPC intracellular cholesterol transporter 2
RRN3	689	2.117	36.7	253	9285	54700	RRN3 homolog, RNA polymerase I transcription factor
IRF9	690	2.115	38.799	394	15287	10379	interferon regulatory factor 9
CFD	691	2.115	37.795	166	6274	1675	complement factor D
ADAM22	692	2.114	37.793	251	9486	53616	ADAM metallopeptidase domain 22
TXLNGY	693	2.111	32.632	370	12074	246126	taxilin gamma pseudogene, Y-linked
RALA	694	2.11	35.727	205	7324	5898	RAS like proto-oncogene A
RRP1	695	2.109	33.759	162	5469	8568	ribosomal RNA processing 1
RAB40AL	696	2.109	37.914	197	7469	282808	RAB40A like
IFNW1	697	2.109	34.769	238	8275	3467	interferon omega 1
PRTN3	698	2.106	37.758	161	6079	5657	proteinase 3
UTP23	699	2.106	32.689	135	4413	84294	UTP23 small subunit processome component
IRF4	700	2.105	35.707	133	4749	3662	interferon regulatory factor 4
WDR27	701	2.104	25.152	297	7470	253769	WD repeat domain 27
ZNF660	702	2.102	23.495	194	4558	285349	zinc finger protein 660
CALML4	703	2.095	32.656	180	5878	91860	calmodulin like 4
MROH8	704	2.093	31.143	196	6104	140699	maestro heat like repeat family member 8
RNF219	705	2.093	33.686	210	7074	79596	ring finger protein 219
RPL4	706	2.092	34	42	1428	6124	ribosomal protein L4
WDR31	707	2.091	27.094	202	5473	114987	WD repeat domain 31
TRAPPC6B	708	2.091	34.358	346	11888	122553	trafficking protein particle complex 6B
WDR55	709	2.091	29.683	265	7866	54853	WD repeat domain 55
PPAN	710	2.09	38.164	116	4427	56342	peter pan homolog
C16orf86	711	2.089	30.094	235	7072	388284	chromosome 16 open reading frame 86
GYPC	712	2.089	41.281	235	9701	2995	glycophorin C (Gerbich blood group)
TFAP2E	713	2.088	32.697	66	2158	339488	transcription factor AP-2 epsilon
RAB4A	714	2.088	31.942	275	8784	5867	RAB4A, member RAS oncogene family
GTSF1L	715	2.086	33.679	237	7982	149699	gametocyte specific factor 1 like
BLZF1	716	2.086	38.652	322	12446	8548	basic leucine zipper nuclear factor 1
LRP2	717	2.086	36.571	133	4864	4036	LDL receptor related protein 2
ATP2B4	718	2.086	38.649	308	11904	493	ATPase plasma membrane Ca2+ transporting 4
IL15	719	2.082	29.357	319	9365	3600	interleukin 15
CLPB	720	2.081	27.064	173	4682	81570	ClpB homolog, mitochondrial AAA ATPase chaperonin
OR10H5	721	2.078	30.388	196	5956	284433	olfactory receptor family 10 subfamily H member 5
COLGALT1	722	2.076	23.431	248	5811	79709	collagen beta(1-O)galactosyltransferase 1
EPHX3	723	2.075	33.053	323	10676	79852	epoxide hydrolase 3
BICD2	724	2.073	32.544	169	5500	23299	BICD cargo adaptor 2
ADGRF2	725	2.073	35.656	285	10162	222611	adhesion G protein-coupled receptor F2
WLS	726	2.072	25.072	236	5917	79971	Wnt ligand secretion mediator
GFPT1	727	2.072	41.184	282	11614	2673	glutamine--fructose-6-phosphate transaminase 1
INSIG2	728	2.069	23.415	217	5081	51141	insulin induced gene 2
OR2D3	729	2.064	33.271	292	9715	120775	olfactory receptor family 2 subfamily D member 3
ST20-AS1	730	2.064	32.557	246	8009	283687	ST20 antisense RNA 1
RAC1	731	2.063	33.012	333	10993	5879	Rac family small GTPase 1
TMEM98	732	2.063	34.557	348	12026	26022	transmembrane protein 98
RTL9	733	2.063	32.033	272	8713	57529	retrotransposon Gag like 9
ABHD2	734	2.063	38.041	172	6543	11057	abhydrolase domain containing 2
RPGRIP1	735	2.058	29.163	301	8778	57096	RPGR interacting protein 1
SUGP1	736	2.058	32.504	133	4323	57794	SURP and G-patch domain containing 1
METTL4	737	2.057	30.338	237	7190	64863	methyltransferase like 4
KLF3	738	2.057	41.1	249	10234	51274	Kruppel like factor 3
SIM1	739	2.055	28.257	101	2854	6492	SIM bHLH transcription factor 1
CRTAC1	740	2.054	29.289	249	7293	55118	cartilage acidic protein 1
ESR1	741	2.053	35.488	41	1455	2099	estrogen receptor 1
NDUFA2	742	2.051	26.964	194	5231	4695	NADH:ubiquinone oxidoreductase subunit A2
PSMB3	743	2.05	37.5	2	75	5691	proteasome subunit beta 3
TSGA10	744	2.05	30.014	293	8794	80705	testis specific 10
PSEN2	745	2.05	35.474	133	4718	5664	presenilin 2
DEC1	746	2.048	27.302	245	6689	50514	deleted in esophageal cancer 1
H3F3B	747	2.047	29.272	298	8723	3021	H3 histone family member 3B
GLIS2	748	2.047	33.817	169	5715	84662	GLIS family zinc finger 2
EMP1	749	2.046	31.386	251	7878	2012	epithelial membrane protein 1
PLAA	750	2.045	29.189	95	2773	9373	phospholipase A2 activating protein
LIN28A	751	2.044	34.45	358	12333	79727	lin-28 homolog A
BRCA2	752	2.041	34.385	122	4195	675	BRCA2 DNA repair associated
CIB4	753	2.04	35.381	244	8633	130106	calcium and integrin binding family member 4
PLA2G7	754	2.04	35.431	195	6909	7941	phospholipase A2 group VII
CYB5R1	755	2.039	31.764	89	2827	51706	cytochrome b5 reductase 1
NUP62CL	756	2.038	24.987	300	7496	54830	nucleoporin 62 C-terminal like
POLE3	757	2.038	32.994	168	5543	54107	DNA polymerase epsilon 3, accessory subunit
ARMH3	758	2.038	34.546	229	7911	79591	armadillo like helical domain containing 3
BRD1	759	2.037	32.129	147	4723	23774	bromodomain containing 1
PRSS3	760	2.037	29.247	251	7341	5646	serine protease 3
CMTM3	761	2.036	29.508	313	9236	123920	CKLF like MARVEL transmembrane domain containing 3
IGFBP6	762	2.035	26.561	157	4170	3489	insulin like growth factor binding protein 6
TM2D2	763	2.035	26.559	143	3798	83877	TM2 domain containing 2
	764	2.035	31.287	216	6758
CYB5R2	765	2.035	43.382	178	7722	51700	cytochrome b5 reductase 2
CSF2RA	766	2.032	26.903	217	5838	1438	colony stimulating factor 2 receptor alpha subunit
C17orf49	767	2.032	35.35	237	8378	124944	chromosome 17 open reading frame 49
PARVG	768	2.031	29.233	172	5028	64098	parvin gamma
DUSP26	769	2.027	29.48	321	9463	78986	dual specificity phosphatase 26
COP1	770	2.026	37.517	271	10167	64326	COP1 E3 ubiquitin ligase
FASN	771	2.026	32.876	177	5819	2194	fatty acid synthase
BARHL1	772	2.025	27.255	318	8667	56751	BarH like homeobox 1
GJC1	773	2.024	38.339	242	9278	10052	gap junction protein gamma 1
HIST1H2BO	774	2.023	31.479	217	6831	8348	histone cluster 1 H2B family member o
ZNF497	775	2.022	32.359	256	8284	162968	zinc finger protein 497
KMT5B	776	2.021	36.304	135	4901	51111	lysine methyltransferase 5B
PTPA	777	2.021	40.021	193	7724	5524	protein phosphatase 2 phosphatase activator
ASL	778	2.021	38.324	148	5672	435	argininosuccinate lyase
AGO3	779	2.02	40.898	354	14478	192669	argonaute RISC catalytic component 3
THNSL1	780	2.02	33.819	199	6730	79896	threonine synthase like 1
UQCC1	781	2.02	32.353	317	10256	55245	ubiquinol-cytochrome c reductase complex assembly factor 1
S100A10	782	2.019	33.297	286	9523	6281	S100 calcium binding protein A10
ZFAT	783	2.019	32.414	116	3760	57623	zinc finger and AT-hook domain containing
SPPL2B	784	2.018	39.08	201	7855	56928	signal peptide peptidase like 2B
NLRP5	785	2.018	29.452	166	4889	126206	NLR family pyrin domain containing 5
HAUS2	786	2.017	32.484	219	7114	55142	HAUS augmin like complex subunit 2
C4orf46	787	2.016	34.477	243	8378	201725	chromosome 4 open reading frame 46
PRSS33	788	2.015	39.064	110	4297	260429	serine protease 33
ALAS2	789	2.014	32.903	31	1020	212	5'-aminolevulinate synthase 2
AKIRIN2	790	2.014	32.733	187	6121	55122	akirin 2
ZNF354A	791	2.013	43.273	150	6491	6940	zinc finger protein 354A
LPAR6	792	2.013	31.781	247	7850	10161	lysophosphatidic acid receptor 6
HIST1H3B	793	2.012	32.727	278	9098	8358	histone cluster 1 H3 family member b
POLR2J	794	2.011	38.276	279	10679	5439	RNA polymerase II subunit J
MED27	795	2.007	33.474	95	3180	9442	mediator complex subunit 27
CCR8	796	2.005	35.42	205	7261	1237	C-C motif chemokine receptor 8
PHLPP2	797	2.004	32.796	226	7412	23035	PH domain and leucine rich repeat protein phosphatase 2
TMEM88	798	2.004	34.363	248	8522	92162	transmembrane protein 88
SLC26A10	799	2.002	43.217	166	7174	65012	solute carrier family 26 member 10
FILIP1L	800	2.001	23.25	124	2883	11259	filamin A interacting protein 1 like
FOS	801	2.001	34.231	143	4895	2353	Fos proto-oncogene, AP-1 transcription factor subunit
TSSK1B	802	2	33.765	243	8205	83942	testis specific serine kinase 1B
PTGER4	803	2	35.401	302	10691	5734	prostaglandin E receptor 4
PSMC1	804	1.994	33.6	45	1512	5700	proteasome 26S subunit, ATPase 1
CD1C	805	1.993	32.661	257	8394	911	CD1c molecule
CAMSAP3	806	1.993	31.856	277	8824	57662	calmodulin regulated spectrin associated protein family member 3
AURKB	807	1.991	33.109	230	7615	9212	aurora kinase B
MESD	808	1.991	33.211	275	9133	23184	mesoderm development LRP chaperone
LZTS1	809	1.987	33.571	212	7117	11178	leucine zipper tumor suppressor 1
CAV2	810	1.986	29.367	245	7195	858	caveolin 2
RGS17	811	1.984	43.123	146	6296	26575	regulator of G protein signaling 17
GABRR1	812	1.983	34.755	261	9071	2569	gamma-aminobutyric acid type A receptor rho1 subunit
PUS7	813	1.983	23.204	377	8748	54517	pseudouridine synthase 7
IFFO2	814	1.982	32.624	330	10766	126917	intermediate filament family orphan 2
TAOK3	815	1.982	35.338	290	10248	51347	TAO kinase 3
	816	1.981	29.356	284	8337
KRTAP8-1	817	1.981	34.027	258	8779	337879	keratin associated protein 8-1
TMEM176B	818	1.981	30.25	284	8591	28959	transmembrane protein 176B
TM4SF5	819	1.98	30.861	251	7746	9032	transmembrane 4 L six family member 5
ENHO	820	1.975	35.148	108	3796	375704	energy homeostasis associated
CIAO2B	821	1.975	31.727	216	6853	51647	cytosolic iron-sulfur assembly component 2B
VTCN1	822	1.974	34.451	204	7028	79679	V-set domain containing T cell activation inhibitor 1
VPS26C	823	1.973	29.858	309	9226	10311	VPS26 endosomal protein sorting factor C
UBP1	824	1.972	26.414	133	3513	7342	upstream binding protein 1
SUPT7L	825	1.972	31.716	232	7358	9913	SPT7 like, STAGA complex gamma subunit
ZCRB1	826	1.971	23.176	296	6860	85437	zinc finger CCHC-type and RNA binding motif containing 1
CNKSR1	827	1.97	30.791	191	5881	10256	connector enhancer of kinase suppressor of Ras 1
ARHGEF35	828	1.969	32.197	284	9144	445328	Rho guanine nucleotide exchange factor 35
BCL2A1	829	1.968	38.056	285	10846	597	BCL2 related protein A1
HIST1H3C	830	1.967	34.187	246	8410	8352	histone cluster 1 H3 family member c
RFX7	831	1.967	24.808	208	5160	64864	regulatory factor X7
FAM57A	832	1.966	31.086	221	6870	79850	family with sequence similarity 57 member A
DDX50	833	1.964	38.037	107	4070	79009	DExD-box helicase 50
TULP1	834	1.963	32.645	324	10577	7287	tubby like protein 1
PMS2	835	1.963	37.586	365	13719	5395	PMS1 homolog 2, mismatch repair system component
CCDC157	836	1.961	31.745	110	3492	550631	coiled-coil domain containing 157
C1orf210	837	1.959	32.227	75	2417	149466	chromosome 1 open reading frame 210
RLF	838	1.959	31.474	232	7302	6018	rearranged L-myc fusion
RARG	839	1.959	31.472	180	5665	5916	retinoic acid receptor gamma
SCN11A	840	1.958	34.653	124	4297	11280	sodium voltage-gated channel alpha subunit 11
IFNLR1	841	1.958	37.564	287	10781	163702	interferon lambda receptor 1
BHLHE22	842	1.958	30.801	246	7577	27319	basic helix-loop-helix family member e22
PPP1R12A	843	1.958	39.723	94	3734	4659	protein phosphatase 1 regulatory subunit 12A
LINC01600	844	1.958	31.734	199	6315	154386	long intergenic non-protein coding RNA 1600
AMBP	845	1.957	32.686	226	7387	259	alpha-1-microglobulin/bikunin precursor
RCOR2	846	1.956	28.845	207	5971	283248	REST corepressor 2
C16orf90	847	1.955	34.145	152	5190	646174	chromosome 16 open reading frame 90
RBM42	848	1.954	23.135	230	5321	79171	RNA binding motif protein 42
TBC1D32	849	1.953	27.111	207	5612	221322	TBC1 domain family member 32
THOP1	850	1.952	37.051	273	10115	7064	thimet oligopeptidase 1
MED14	851	1.952	31.449	187	5881	9282	mediator complex subunit 14
ACSM2B	852	1.952	27.941	170	4750	348158	acyl-CoA synthetase medium chain family member 2B
CROT	853	1.951	36.011	95	3421	54677	carnitine O-octanoyltransferase
AP1S2	854	1.95	29.285	302	8844	8905	adaptor related protein complex 1 subunit sigma 2
EFTUD2	855	1.95	27.933	30	838	9343	elongation factor Tu GTP binding domain containing 2
CNOT2	856	1.949	34.11	273	9312	4848	CCR4-NOT transcription complex subunit 2
PAQR7	857	1.948	32.218	331	10664	164091	progestin and adipoQ receptor family member 7
PIN4	858	1.947	35.996	224	8063	5303	peptidylprolyl cis/trans isomerase, NIMA-interacting 4
SIRPD	859	1.947	32.273	286	9230	128646	signal regulatory protein delta
OSBPL9	860	1.947	29.025	319	9259	114883	oxysterol binding protein like 9
MRPS21	861	1.947	29.804	296	8822	54460	mitochondrial ribosomal protein S21
ZNF830	862	1.946	29.223	166	4851	91603	zinc finger protein 830
PHLDA3	863	1.946	30.063	253	7606	23612	pleckstrin homology like domain family A member 3
ERMP1	864	1.946	29.802	192	5722	79956	endoplasmic reticulum metallopeptidase 1
KEL	865	1.946	37.02	199	7367	3792	Kell metallo-endopeptidase (Kell blood group)
DAG1	866	1.945	37.942	223	8461	1605	dystroglycan 1
VPS72	867	1.945	31.422	268	8421	6944	vacuolar protein sorting 72 homolog
RBP5	868	1.945	30.765	255	7845	83758	retinol binding protein 5
PLOD1	869	1.944	28.846	259	7471	5351	procollagen-lysine,2-oxoglutarate 5-dioxygenase 1
PTGDS	870	1.943	31.415	306	9613	5730	prostaglandin D2 synthase
CCDC7	871	1.942	31.68	128	4055	79741	coiled-coil domain containing 7
MMP20	872	1.942	38.745	212	8214	9313	matrix metallopeptidase 20
TEX37	873	1.941	31.075	201	6246	200523	testis expressed 37
PGM1	874	1.941	40.458	354	14322	5236	phosphoglucomutase 1
GJB6	875	1.94	37.918	146	5536	10804	gap junction protein beta 6
NMRK1	876	1.938	34.231	212	7257	54981	nicotinamide riboside kinase 1
RPS6KA5	877	1.937	32.935	260	8563	9252	ribosomal protein S6 kinase A5
NDUFAF6	878	1.936	24.731	334	8260	137682	NADH:ubiquinone oxidoreductase complex assembly factor 6
CAV1	879	1.936	33.154	156	5172	857	caveolin 1
PLXNA3	880	1.935	40.425	134	5417	55558	plexin A3
RASSF2	881	1.935	29.78	223	6641	9770	Ras association domain family member 2
ANKS1B	882	1.932	33.126	119	3942	56899	ankyrin repeat and sterile alpha motif domain containing 1B
COPE	883	1.932	27.069	248	6713	11316	coatomer protein complex subunit epsilon
OVGP1	884	1.929	33.333	165	5500	5016	oviductal glycoprotein 1
HMG20A	885	1.929	33.123	211	6989	10363	high mobility group 20A
ADD3	886	1.926	26.308	286	7524	120	adducin 3
KMT2B	887	1.924	32.955	221	7283	9757	lysine methyltransferase 2B
FHL5	888	1.924	31.345	229	7178	9457	four and a half LIM domains 5
PALLD	889	1.922	31.015	263	8157	23022	palladin, cytoskeletal associated protein
DRICH1	890	1.921	31.761	188	5971	51233	aspartate rich 1
CAPS	891	1.92	26.294	221	5811	828	calcyphosine
CRYGS	892	1.919	32.765	149	4882	1427	crystallin gamma S
NEURL4	893	1.918	32.988	260	8577	84461	neuralized E3 ubiquitin protein ligase 4
DEFB106A	894	1.915	31.52	244	7691	245909	defensin beta 106A
GAP43	895	1.915	29.74	331	9844	2596	growth associated protein 43
MAN2A2	896	1.913	27.823	141	3923	4122	mannosidase alpha class 2A member 2
PTOV1	897	1.912	32.123	244	7838	53635	PTOV1 extended AT-hook containing adaptor protein
CLUL1	898	1.911	31.076	277	8608	27098	clusterin like 1
GABRA3	899	1.91	34.454	119	4100	2556	gamma-aminobutyric acid type A receptor alpha3 subunit
DNAJC4	900	1.909	31.07	114	3542	3338	DnaJ heat shock protein family (Hsp40) member C4
S100A8	901	1.907	34.216	208	7117	6279	S100 calcium binding protein A8
ZNF384	902	1.907	37.331	260	9706	171017	zinc finger protein 384
MARS	903	1.906	32.436	266	8628	4141	methionyl-tRNA synthetase
SLC34A1	904	1.906	33.021	188	6208	6569	solute carrier family 34 member 1
HRH2	905	1.905	35.069	189	6628	3274	histamine receptor H2
SOCS3	906	1.905	36.928	222	8198	9021	suppressor of cytokine signaling 3
PCDH19	907	1.903	28.917	350	10121	57526	protocadherin 19
HYLS1	908	1.902	29.988	324	9716	219844	HYLS1 centriolar and ciliogenesis associated
AKAP5	909	1.902	42.704	152	6491	9495	A-kinase anchoring protein 5
DDX54	910	1.901	32.472	144	4676	79039	DEAD-box helicase 54
PLPP3	911	1.901	39.455	374	14756	8613	phospholipid phosphatase 3
SMTN	912	1.9	32.453	254	8243	6525	smoothelin
ATXN2	913	1.9	24.639	296	7293	6311	ataxin 2
CCNQ	914	1.9	30.945	128	3961	92002	cyclin Q
AP2A1	915	1.899	30.642	260	7967	160	adaptor related protein complex 2 subunit alpha 1
OR7G3	916	1.898	32.341	223	7212	390883	olfactory receptor family 7 subfamily G member 3
C2orf40	917	1.898	34.016	381	12960	84417	chromosome 2 open reading frame 40
BAG5	918	1.898	34.833	263	9161	9529	BCL2 associated athanogene 5
RMC1	919	1.898	33.95	218	7401	29919	regulator of MON1-CCZ1
EMILIN1	920	1.898	42.003	289	12139	11117	elastin microfibril interfacer 1
ADI1	921	1.897	31.247	275	8593	55256	acireductone dioxygenase 1
APOLD1	922	1.895	29.061	181	5260	81575	apolipoprotein L domain containing 1
PITPNA	923	1.895	35.78	82	2934	5306	phosphatidylinositol transfer protein alpha
METTL8	924	1.894	26.455	235	6217	79828	methyltransferase like 8
ASB3	925	1.893	36.873	158	5826	51130	ankyrin repeat and SOCS box containing 3
CTNND2	926	1.893	30.569	346	10577	1501	catenin delta 2
EPHB3	927	1.892	35.023	173	6059	2049	EPH receptor B3
TMEM186	928	1.892	30.51	245	7475	25880	transmembrane protein 186
PDGFC	929	1.892	30.904	280	8653	56034	platelet derived growth factor C
SGO1	930	1.892	32.433	282	9146	151648	shugoshin 1
PRDX3	931	1.89	33.897	232	7864	10935	peroxiredoxin 3
PRSS42P	932	1.889	36.761	280	10293	339906	serine protease 42, pseudogene
RBM12B	933	1.888	29.94	298	8922	389677	RNA binding motif protein 12B
CCT8	934	1.887	32.938	146	4809	10694	chaperonin containing TCP1 subunit 8
PPP1R10	935	1.887	28.652	112	3209	5514	protein phosphatase 1 regulatory subunit 10
TMEM147	936	1.886	32.089	214	6867	10430	transmembrane protein 147
UBR5	937	1.886	38.5	52	2002	51366	ubiquitin protein ligase E3 component n-recognin 5
TMEM192	938	1.883	31.935	184	5876	201931	transmembrane protein 192
ORAI2	939	1.882	33.964	306	10393	80228	ORAI calcium release-activated calcium modulator 2
DBR1	940	1.881	33.862	174	5892	51163	debranching RNA lariats 1
IL17B	941	1.88	33.889	216	7320	27190	interleukin 17B
PPIC	942	1.88	26.408	284	7500	5480	peptidylprolyl isomerase C
PPP1R2	943	1.879	39.352	176	6926	5504	protein phosphatase 1 regulatory inhibitor subunit 2
MC3R	944	1.879	31.299	167	5227	4159	melanocortin 3 receptor
DDIT4L	945	1.878	26.196	235	6156	115265	DNA damage inducible transcript 4 like
ADH1B	946	1.878	31.179	336	10476	125	alcohol dehydrogenase 1B (class I), beta polypeptide
ANKRD26	947	1.875	31.616	263	8315	22852	ankyrin repeat domain 26
KDM3B	948	1.873	30.972	212	6566	51780	lysine demethylase 3B
FOXD3	949	1.873	32.367	169	5470	27022	forkhead box D3
SLAIN1	950	1.873	33.934	301	10214	122060	SLAIN motif family member 1
LETM1	951	1.871	30.507	369	11257	3954	leucine zipper and EF-hand containing transmembrane protein 1
THSD4	952	1.871	32.905	148	4870	79875	thrombospondin type 1 domain containing 4
TMEM208	953	1.868	30.828	262	8077	29100	transmembrane protein 208
CEP120	954	1.867	22.922	335	7679	153241	centrosomal protein 120
COQ7	955	1.865	32.371	256	8287	10229	coenzyme Q7, hydroxylase
AOPEP	956	1.865	38.406	187	7182	84909	aminopeptidase O (putative)
PSG1	957	1.863	26.931	116	3124	5669	pregnancy specific beta-1-glycoprotein 1
LALBA	958	1.863	32.329	149	4817	3906	lactalbumin alpha
RTL8A	959	1.863	29.856	312	9315	26071	retrotransposon Gag like 8A
SCT	960	1.862	31.872	351	11187	6343	secretin
ZNF202	961	1.862	30.939	247	7642	7753	zinc finger protein 202
RPP30	962	1.859	31.567	282	8902	10556	ribonuclease P/MRP subunit p30
RNPEP	963	1.858	38.378	262	10055	6051	arginyl aminopeptidase
XRCC5	964	1.857	27.649	262	7244	7520	X-ray repair cross complementing 5
FGFR2	965	1.856	32.673	245	8005	2263	fibroblast growth factor receptor 2
MAGEA8	966	1.855	31.85	326	10383	4107	MAGE family member A8
DIO2	967	1.855	33.767	240	8104	1734	iodothyronine deiodinase 2
PIAS4	968	1.854	34.646	127	4400	51588	protein inhibitor of activated STAT 4
CCDC69	969	1.854	31.307	345	10801	26112	coiled-coil domain containing 69
LCK	970	1.853	39.232	138	5414	3932	LCK proto-oncogene, Src family tyrosine kinase
DDX24	971	1.852	33.659	44	1481	57062	DEAD-box helicase 24
C9orf139	972	1.851	31.886	228	7270	401563	chromosome 9 open reading frame 139
TRIM64B	973	1.851	32.639	299	9759	642446	tripartite motif containing 64B
CDPF1	974	1.851	31.028	143	4437	150383	cysteine rich DPF motif domain containing 1
PUS10	975	1.85	26.131	328	8571	150962	pseudouridine synthase 10
TMEM185A	976	1.849	34.698	341	11832	84548	transmembrane protein 185A
MS4A5	977	1.849	26.128	219	5722	64232	membrane spanning 4-domains A5
POLN	978	1.847	35.581	234	8326	353497	DNA polymerase nu
PLK2	979	1.847	33.356	374	12475	10769	polo like kinase 2
PSD	980	1.845	28.497	191	5443	5662	pleckstrin and Sec7 domain containing
GPRC6A	981	1.845	31.178	242	7545	222545	G protein-coupled receptor class C group 6 member A
MCM4	982	1.845	39.921	114	4551	4173	minichromosome maintenance complex component 4
DAPK2	983	1.845	32.638	138	4504	23604	death associated protein kinase 2
SIPA1L3	984	1.843	28.49	361	10285	23094	signal induced proliferation associated 1 like 3
ZP1	985	1.842	32.5	242	7865	22917	zona pellucida glycoprotein 1
RFWD3	986	1.842	32.598	97	3162	55159	ring finger and WD repeat domain 3
GDF2	987	1.841	27.601	163	4499	2658	growth differentiation factor 2
HEPACAM2	988	1.84	30.881	201	6207	253012	HEPACAM family member 2
SLC2A1	989	1.84	32.725	182	5956	6513	solute carrier family 2 member 1
WASHC2A	990	1.84	29.802	379	11295	387680	WASH complex subunit 2A
NAA15	991	1.839	37.024	286	10589	80155	N(alpha)-acetyltransferase 15, NatA auxiliary subunit
EFEMP1	992	1.839	33.921	215	7293	2202	EGF containing fibulin extracellular matrix protein 1
BIRC3	993	1.839	36.608	194	7102	330	baculoviral IAP repeat containing 3
NAE1	994	1.838	34.579	164	5671	8883	NEDD8 activating enzyme E1 subunit 1
MED31	995	1.838	31.928	194	6194	51003	mediator complex subunit 31
DGAT2	996	1.837	36.75	36	1323	84649	diacylglycerol O-acyltransferase 2
CLTB	997	1.837	32.307	137	4426	1212	clathrin light chain B
PCOLCE2	998	1.837	31.496	254	8000	26577	procollagen C-endopeptidase enhancer 2
SMO	999	1.837	31.148	88	2741	6608	smoothened, frizzled class receptor
RUFY3	1000	1.836	33.812	330	11158	22902	RUN and FYVE domain containing 3
KLHL2	1001	1.833	30.695	239	7336	11275	kelch like family member 2
SRGAP3	1002	1.833	31.236	335	10464	9901	SLIT-ROBO Rho GTPase activating protein 3
HIST1H3D	1003	1.833	32.119	244	7837	8351	histone cluster 1 H3 family member d
HIVEP3	1004	1.832	33.582	220	7388	59269	human immunodeficiency virus type I enhancer binding protein 3
IFNA1	1005	1.832	30.858	225	6943	3439	interferon alpha 1
DHRS12	1006	1.832	30.737	224	6885	79758	dehydrogenase/reductase 12
HLA-DRA	1007	1.831	32.206	180	5797	3122	major histocompatibility complex, class II, DR alpha
INKA1	1008	1.83	30.731	208	6392	389119	inka box actin regulator 1
HTT	1009	1.829	32.156	256	8232	3064	huntingtin
INSRR	1010	1.829	32.587	235	7658	3645	insulin receptor related receptor
CYP2R1	1011	1.828	28.731	301	8648	120227	cytochrome P450 family 2 subfamily R member 1
MIA2	1012	1.827	33.782	193	6520	4253	MIA SH3 domain ER export factor 2
OR1E2	1013	1.826	30.378	286	8688	8388	olfactory receptor family 1 subfamily E member 2
CCL14	1014	1.825	28.443	140	3982	6358	C-C motif chemokine ligand 14
TPK1	1015	1.823	34.781	389	13530	27010	thiamin pyrophosphokinase 1
NOL8	1016	1.82	32.685	197	6439	55035	nucleolar protein 8
LGALS3BP	1017	1.819	32.633	166	5417	3959	galectin 3 binding protein
PROC	1018	1.817	38.199	186	7105	5624	protein C, inactivator of coagulation factors Va and VIIIa
PARP14	1019	1.817	37.298	242	9026	54625	poly(ADP-ribose) polymerase family member 14
HOXB1	1020	1.817	33.524	248	8314	3211	homeobox B1
DUSP19	1021	1.817	39.059	187	7304	142679	dual specificity phosphatase 19
COL5A2	1022	1.817	31.433	312	9807	1290	collagen type V alpha 2 chain
SNRPD1	1023	1.816	33.903	113	3831	6632	small nuclear ribonucleoprotein D1 polypeptide
RASGRP3	1024	1.815	33.667	198	6666	25780	RAS guanyl releasing protein 3
VPS37C	1025	1.815	32.703	296	9680	55048	VPS37C subunit of ESCRT-I
CFAP299	1026	1.814	33.74	269	9076	255119	cilia and flagella associated protein 299
STAMBP	1027	1.813	32.855	283	9298	10617	STAM binding protein
GNGT2	1028	1.813	30.408	277	8423	2793	G protein subunit gamma transducin 2
PDCD2	1029	1.81	31.878	320	10201	5134	programmed cell death 2
PCDHA9	1030	1.81	31.412	243	7633	9752	protocadherin alpha 9
PCGF2	1031	1.81	32.46	139	4512	7703	polycomb group ring finger 2
PLEKHJ1	1032	1.81	32.04	150	4806	55111	pleckstrin homology domain containing J1
NACC2	1033	1.809	32.037	219	7016	138151	NACC family member 2
CFAP45	1034	1.807	22.776	214	4874	25790	cilia and flagella associated protein 45
LRSAM1	1035	1.807	32.447	273	8858	90678	leucine rich repeat and sterile alpha motif containing 1
ZNF609	1036	1.806	33.869	289	9788	23060	zinc finger protein 609
POU3F4	1037	1.804	33.475	141	4720	5456	POU class 3 homeobox 4
PCNX1	1038	1.804	26.812	101	2708	22990	pecanex 1
MCM9	1039	1.803	29.656	218	6465	254394	minichromosome maintenance 9 homologous recombination repair factor
LILRA2	1040	1.801	30.6	175	5355	11027	leukocyte immunoglobulin like receptor A2
TPD52L1	1041	1.801	31.188	186	5801	7164	TPD52 like 1
KLHL26	1042	1.8	30.227	211	6378	55295	kelch like family member 26
URB1	1043	1.799	32.005	218	6977	9875	URB1 ribosome biogenesis homolog
LINC00482	1044	1.799	34.52	269	9286	284185	long intergenic non-protein coding RNA 482
TSPAN16	1045	1.799	32.003	295	9441	26526	tetraspanin 16
PSMC5	1046	1.799	32.083	24	770	5705	proteasome 26S subunit, ATPase 5
SRSF1	1047	1.798	26.801	296	7933	6426	serine and arginine rich splicing factor 1
IFNA8	1048	1.798	41.582	268	11144	3445	interferon alpha 8
RBMY1J	1049	1.797	30.607	333	10192	378951	RNA binding motif protein, Y-linked, family 1, member J
TSPAN32	1050	1.796	29.633	196	5808	10077	tetraspanin 32
OR2AG1	1051	1.795	31.991	229	7326	144125	olfactory receptor family 2 subfamily AG member 1 (gene/pseudogene)
STIP1	1052	1.794	30.285	263	7965	10963	stress induced phosphoprotein 1
TMEM132E	1053	1.791	32.619	318	10373	124842	transmembrane protein 132E
FANCM	1054	1.791	26.12	125	3265	57697	FA complementation group M
ZNF792	1055	1.791	34.49	302	10416	126375	zinc finger protein 792
ISL1	1056	1.79	32.376	229	7414	3670	ISL LIM homeobox 1
SEPT4	1057	1.79	32.504	131	4258	5414	septin 4
ASPDH	1058	1.789	33.578	258	8663	554235	aspartate dehydrogenase domain containing
MUTYH	1059	1.788	42.127	166	6993	4595	mutY DNA glycosylase
OR1N2	1060	1.787	30.862	276	8518	138882	olfactory receptor family 1 subfamily N member 2
LRRC45	1061	1.786	31.074	95	2952	201255	leucine rich repeat containing 45
DES	1062	1.786	31.335	161	5045	1674	desmin
ANAPC10	1063	1.785	32.031	159	5093	10393	anaphase promoting complex subunit 10
GRAMD2B	1064	1.785	30.856	194	5986	65983	GRAM domain containing 2B
ZNF300	1065	1.783	30.724	341	10477	91975	zinc finger protein 300
PODNL1	1066	1.783	30.174	144	4345	79883	podocan like 1
TLDC2	1067	1.782	33.425	273	9125	140711	TBC/LysM-associated domain containing 2
TMEM52	1068	1.78	30.165	248	7481	339456	transmembrane protein 52
FGFRL1	1069	1.779	32.428	159	5156	53834	fibroblast growth factor receptor like 1
BEST3	1070	1.779	33.919	335	11363	144453	bestrophin 3
HAUS7	1071	1.779	28.689	241	6914	55559	HAUS augmin like complex subunit 7
ELMSAN1	1072	1.778	32.558	382	12437	91748	ELM2 and Myb/SANT domain containing 1
OR51G2	1073	1.778	31.311	209	6544	81282	olfactory receptor family 51 subfamily G member 2
ZNF460	1074	1.777	33.619	239	8035	10794	zinc finger protein 460
PDHB	1075	1.777	28.281	121	3422	5162	pyruvate dehydrogenase E1 beta subunit
THOC5	1076	1.777	24.331	154	3747	8563	THO complex 5
TIMM23B	1077	1.776	31.305	246	7701	100652748	translocase of inner mitochondrial membrane 23 homolog B
ERICH3	1078	1.775	33.613	287	9647	127254	glutamate rich 3
PCNT	1079	1.775	33.406	106	3541	5116	pericentrin
HMGCLL1	1080	1.775	35.28	150	5292	54511	3-hydroxymethyl-3-methylglutaryl-CoA lyase like 1
STAU1	1081	1.775	30.56	232	7090	6780	staufen double-stranded RNA binding protein 1
TXNIP	1082	1.774	33.758	281	9486	10628	thioredoxin interacting protein
CLDN23	1083	1.774	26.752	278	7437	137075	claudin 23
ZNF800	1084	1.774	30.146	287	8652	168850	zinc finger protein 800
HP1BP3	1085	1.774	29.556	187	5527	50809	heterochromatin protein 1 binding protein 3
SNRNP200	1086	1.774	32.692	13	425	23020	small nuclear ribonucleoprotein U5 subunit 200
P2RX3	1087	1.772	33.89	245	8303	5024	purinergic receptor P2X 3
LSM10	1088	1.77	32.533	257	8361	84967	LSM10, U7 small nuclear RNA associated
C16orf72	1089	1.77	30.546	174	5315	29035	chromosome 16 open reading frame 72
GOLGA6B	1090	1.77	29.544	298	8804	55889	golgin A6 family member B
SLC8A2	1091	1.769	37.056	180	6670	6543	solute carrier family 8 member A2
PBX3	1092	1.768	31.933	356	11368	5090	PBX homeobox 3
PCBP1	1093	1.768	31.967	181	5786	5093	poly(rC) binding protein 1
IGSF6	1094	1.768	28.583	264	7546	10261	immunoglobulin superfamily member 6
KLF13	1095	1.768	42.021	239	10043	51621	Kruppel like factor 13
TAF7L	1096	1.767	31.698	192	6086	54457	TATA-box binding protein associated factor 7 like
ZSCAN4	1097	1.767	33.586	360	12091	201516	zinc finger and SCAN domain containing 4
ZNF264	1098	1.767	31.895	237	7559	9422	zinc finger protein 264
ANKRD11	1099	1.765	30.506	261	7962	29123	ankyrin repeat domain 11
-	1100	1.765	28.861	238	6869	284009	-
AMY1A	1101	1.765	31.688	276	8746	276	amylase alpha 1A (salivary)
ARL17A	1102	1.765	32.23	200	6446	51326	ADP ribosylation factor like GTPase 17A
BMPR1A	1103	1.765	34.576	304	10511	657	bone morphogenetic protein receptor type 1A
ACOX2	1104	1.764	31.683	101	3200	8309	acyl-CoA oxidase 2
CHSY3	1105	1.764	42	191	8022	337876	chondroitin sulfate synthase 3
DLG1	1106	1.763	38.805	185	7179	1739	discs large MAGUK scaffold protein 1
GTPBP2	1107	1.762	31.945	256	8178	54676	GTP binding protein 2
MTHFR	1108	1.762	33.429	254	8491	4524	methylenetetrahydrofolate reductase
JAK1	1109	1.762	34.566	256	8849	3716	Janus kinase 1
PBLD	1110	1.762	31.604	225	7111	64081	phenazine biosynthesis like protein domain containing
OR9Q2	1111	1.761	33.714	234	7889	219957	olfactory receptor family 9 subfamily Q member 2
CCNA2	1112	1.761	32.375	96	3108	890	cyclin A2
MAD2L1	1113	1.761	28.227	141	3980	4085	mitotic arrest deficient 2 like 1
C1QB	1114	1.761	29.609	179	5300	713	complement C1q B chain
TRAT1	1115	1.761	31.711	249	7896	50852	T cell receptor associated transmembrane adaptor 1
PLS3	1116	1.76	32.502	269	8743	5358	plastin 3
DNA2	1117	1.76	35.218	87	3064	1763	DNA replication helicase/nuclease 2
ATP5PD	1118	1.76	32.636	214	6984	10476	ATP synthase peripheral stalk subunit d
HMGB3	1119	1.76	29.606	208	6158	3149	high mobility group box 3
OR4X2	1120	1.76	30.789	247	7605	119764	olfactory receptor family 4 subfamily X member 2 (gene/pseudogene)
RHBDL1	1121	1.759	37.945	164	6223	9028	rhomboid like 1
TM9SF1	1122	1.759	30.658	360	11037	10548	transmembrane 9 superfamily member 1
CTBP1	1123	1.759	28.22	164	4628	1487	C-terminal binding protein 1
AP1B1	1124	1.758	30.786	196	6034	162	adaptor related protein complex 1 subunit beta 1
TATDN3	1125	1.758	30.655	171	5242	128387	TatD DNase domain containing 3
WNT4	1126	1.756	32.49	49	1592	54361	Wnt family member 4
ADPRH	1127	1.756	33.406	224	7483	141	ADP-ribosylarginine hydrolase
MYOC	1128	1.755	28.84	187	5393	4653	myocilin
TMEM92	1129	1.755	34.363	284	9759	162461	transmembrane protein 92
ETFDH	1130	1.754	32.614	233	7599	2110	electron transfer flavoprotein dehydrogenase
DFFB	1131	1.752	31.904	157	5009	1677	DNA fragmentation factor subunit beta
NDUFB9	1132	1.752	41.939	247	10359	4715	NADH:ubiquinone oxidoreductase subunit B9
HIC2	1133	1.751	30.768	250	7692	23119	HIC ZBTB transcriptional repressor 2
TSACC	1134	1.751	32.475	236	7664	128229	TSSK6 activating cochaperone
MELK	1135	1.748	32.328	177	5722	9833	maternal embryonic leucine zipper kinase
SAFB	1136	1.748	30.444	232	7063	6294	scaffold attachment factor B
ZACN	1137	1.748	33.792	226	7637	353174	zinc activated ion channel
ZMYM5	1138	1.747	29.468	327	9636	9205	zinc finger MYM-type containing 5
KCNJ14	1139	1.746	33.786	70	2365	3770	potassium voltage-gated channel subfamily J member 14
MRPL50	1140	1.746	30.446	249	7581	54534	mitochondrial ribosomal protein L50
STYXL1	1141	1.745	38.723	253	9797	51657	serine/threonine/tyrosine interacting like 1
SLC1A5	1142	1.745	30.696	289	8871	6510	solute carrier family 1 member 5
PPCDC	1143	1.745	41.905	168	7040	60490	phosphopantothenoylcysteine decarboxylase
PTCD3	1144	1.745	30.469	271	8257	55037	pentatricopeptide repeat domain 3
MSH2	1145	1.744	41.9	270	11313	4436	mutS homolog 2
GATAD2B	1146	1.743	31.871	201	6406	57459	GATA zinc finger domain containing 2B
SLC4A7	1147	1.741	31.833	282	8977	9497	solute carrier family 4 member 7
LRRC2	1148	1.741	29.559	204	6030	79442	leucine rich repeat containing 2
PLA2G4C	1149	1.74	30.677	294	9019	8605	phospholipase A2 group IVC
CXCL2	1150	1.739	32.14	278	8935	2920	C-X-C motif chemokine ligand 2
ARIH1	1151	1.739	36.125	232	8381	25820	ariadne RBR E3 ubiquitin protein ligase 1
SNTG1	1152	1.739	33.605	365	12266	54212	syntrophin gamma 1
F8A1	1153	1.738	29.437	332	9773	8263	coagulation factor VIII associated 1
UGT3A1	1154	1.738	25.946	56	1453	133688	UDP glycosyltransferase family 3 member A1
PDSS2	1155	1.737	33.338	195	6501	57107	decaprenyl diphosphate synthase subunit 2
PPL	1156	1.736	32.076	184	5902	5493	periplakin
RND2	1157	1.735	32.534	193	6279	8153	Rho family GTPase 2
CD1E	1158	1.735	28.152	303	8530	913	CD1e molecule
LIMA1	1159	1.733	24.219	146	3536	51474	LIM domain and actin binding 1
GDNF	1160	1.732	33.321	165	5498	2668	glial cell derived neurotrophic factor
LDLR	1161	1.732	41.838	154	6443	3949	low density lipoprotein receptor
ALDH4A1	1162	1.731	25.926	94	2437	8659	aldehyde dehydrogenase 4 family member A1
HDDC2	1163	1.731	28.535	256	7305	51020	HD domain containing 2
PARVB	1164	1.73	30.395	233	7082	29780	parvin beta
DNASE2	1165	1.73	27.261	142	3871	1777	deoxyribonuclease 2, lysosomal
ARHGAP24	1166	1.729	31.157	287	8942	83478	Rho GTPase activating protein 24
CD300LF	1167	1.729	34.27	278	9527	146722	CD300 molecule like family member f
CHST8	1168	1.728	31.814	258	8208	64377	carbohydrate sulfotransferase 8
SDHB	1169	1.727	32.501	343	11148	6390	succinate dehydrogenase complex iron sulfur subunit B
GPR35	1170	1.727	30.754	142	4367	2859	G protein-coupled receptor 35
ENTPD5	1171	1.726	31.777	188	5974	957	ectonucleoside triphosphate diphosphohydrolase 5
NRN1	1172	1.726	32.051	176	5641	51299	neuritin 1
CDKL1	1173	1.725	32.254	339	10934	8814	cyclin dependent kinase like 1
BTBD17	1174	1.725	30.375	160	4860	388419	BTB domain containing 17
CTSE	1175	1.724	37.792	154	5820	1510	cathepsin E
-	1176	1.724	30.405	210	6385	100996465	-
CBX7	1177	1.724	36.83	323	11896	23492	chromobox 7
SSTR5	1178	1.723	30.742	209	6425	6755	somatostatin receptor 5
LGALS14	1179	1.723	31.627	255	8065	56891	galectin 14
DENND6A	1180	1.722	31.479	240	7555	201627	DENN domain containing 6A
EIF5	1181	1.721	31.788	189	6008	1983	eukaryotic translation initiation factor 5
SFXN4	1182	1.72	34.083	180	6135	119559	sideroflexin 4
CT45A6	1183	1.72	28.107	317	8910	541465	cancer/testis antigen family 45 member A6
SPATS2	1184	1.72	33.238	294	9772	65244	spermatogenesis associated serine rich 2
APOB	1185	1.719	36.479	292	10652	338	apolipoprotein B
SNRPD2	1186	1.719	31.125	120	3735	6633	small nuclear ribonucleoprotein D2 polypeptide
ADAM8	1187	1.719	37.767	202	7629	101	ADAM metallopeptidase domain 8
UTP18	1188	1.716	34.223	224	7666	51096	UTP18 small subunit processome component
YTHDC1	1189	1.716	31.461	165	5191	91746	YTH domain containing 1
INS-IGF2	1190	1.715	31.72	304	9643	723961	INS-IGF2 readthrough
UBXN10	1191	1.715	28.453	322	9162	127733	UBX domain protein 10
SLC22A11	1192	1.715	30.587	327	10002	55867	solute carrier family 22 member 11
TYRP1	1193	1.715	32.45	171	5549	7306	tyrosinase related protein 1
DLGAP1-AS1	1194	1.714	31.109	248	7715	649446	DLGAP1 antisense RNA 1
GJB7	1195	1.714	41.227	132	5442	375519	gap junction protein beta 7
CCDC84	1196	1.714	30.822	225	6935	338657	coiled-coil domain containing 84
NUP50	1197	1.713	30.137	322	9704	10762	nucleoporin 50
DMC1	1198	1.713	25.866	231	5975	11144	DNA meiotic recombinase 1
RBM24	1199	1.713	33.545	321	10768	221662	RNA binding motif protein 24
SMG5	1200	1.712	31.565	237	7481	23381	SMG5 nonsense mediated mRNA decay factor
SLC16A14	1201	1.712	33.521	313	10492	151473	solute carrier family 16 member 14
PARP6	1202	1.712	28.08	162	4549	56965	poly(ADP-ribose) polymerase family member 6
GAS2L2	1203	1.71	33.399	253	8450	246176	growth arrest specific 2 like 2
CNPY4	1204	1.71	30.332	223	6764	245812	canopy FGF signaling regulator 4
CSRNP2	1205	1.709	29.341	337	9888	81566	cysteine and serine rich nuclear protein 2
DTWD2	1206	1.707	34.19	348	11898	285605	DTW domain containing 2
SLC39A14	1207	1.707	30.321	252	7641	23516	solute carrier family 39 member 14
PAGE4	1208	1.705	28.453	181	5150	9506	PAGE family member 4
PUM3	1209	1.705	31.079	227	7055	9933	pumilio RNA binding family member 3
VPS4B	1210	1.704	31.722	187	5932	9525	vacuolar protein sorting 4 homolog B
ZNF229	1211	1.704	29.468	357	10520	7772	zinc finger protein 229
RNASE13	1212	1.703	31.384	357	11204	440163	ribonuclease A family member 13 (inactive)
HDAC3	1213	1.703	39.132	197	7709	8841	histone deacetylase 3
ERC2	1214	1.702	33.373	225	7509	26059	ELKS/RAB6-interacting/CAST family member 2
PAX4	1215	1.702	39.129	311	12169	5078	paired box 4
XYLB	1216	1.702	34.357	373	12815	9942	xylulokinase
WIPF1	1217	1.702	31.416	214	6723	7456	WAS/WASL interacting protein family member 1
ATP6V1A	1218	1.701	32.394	274	8876	523	ATPase H+ transporting V1 subunit A
KDF1	1219	1.701	28.44	241	6854	126695	keratinocyte differentiation factor 1
C1QBP	1220	1.701	28.714	203	5829	708	complement C1q binding protein
CLEC3B	1221	1.7	29.919	198	5924	7123	C-type lectin domain family 3 member B
RSPH3	1222	1.7	29.458	155	4566	83861	radial spoke head 3
GBP7	1223	1.698	30.325	151	4579	388646	guanylate binding protein 7
C11orf53	1224	1.698	29.303	198	5802	341032	chromosome 11 open reading frame 53
OR2A2	1225	1.697	31.996	268	8575	442361	olfactory receptor family 2 subfamily A member 2
OR4K5	1226	1.697	32.309	217	7011	79317	olfactory receptor family 4 subfamily K member 5
ZMYND8	1227	1.697	41.658	120	4999	23613	zinc finger MYND-type containing 8
OR2W3	1228	1.696	28.704	152	4363	343171	olfactory receptor family 2 subfamily W member 3
UBE4B	1229	1.695	35.912	273	9804	10277	ubiquitination factor E4B
ALB	1230	1.694	28	111	3108	213	albumin
NAP1L4	1231	1.693	28.023	352	9864	4676	nucleosome assembly protein 1 like 4
MAP2	1232	1.693	33.178	315	10451	4133	microtubule associated protein 2
PGA4	1233	1.693	33.046	239	7898	643847	pepsinogen 4, group I (pepsinogen A)
PQLC2	1234	1.692	29.995	194	5819	54896	PQ loop repeat containing 2
SAR1A	1235	1.692	29.283	315	9224	56681	secretion associated Ras related GTPase 1A
AKT1S1	1236	1.692	31.64	189	5980	84335	AKT1 substrate 1
ARL4C	1237	1.691	30.611	301	9214	10123	ADP ribosylation factor like GTPase 4C
SEPT6	1238	1.691	32.061	163	5226	23157	septin 6
IGSF5	1239	1.69	26.585	265	7045	150084	immunoglobulin superfamily member 5
TPM1	1240	1.69	31.671	222	7031	7168	tropomyosin 1
LRGUK	1241	1.69	34.13	284	9693	136332	leucine rich repeats and guanylate kinase domain containing
BASP1	1242	1.69	33.465	230	7697	10409	brain abundant membrane attached signal protein 1
GPRC5D	1243	1.689	30.619	396	12125	55507	G protein-coupled receptor class C group 5 member D
GALK1	1244	1.689	34.31	187	6416	2584	galactokinase 1
PIBF1	1245	1.689	25.756	242	6233	10464	progesterone immunomodulatory binding factor 1
STK38	1246	1.689	32.137	271	8709	11329	serine/threonine kinase 38
BSDC1	1247	1.688	30.733	345	10603	55108	BSD domain containing 1
DCBLD2	1248	1.687	31.334	338	10591	131566	discoidin, CUB and LCCL domain containing 2
CIAO3	1249	1.685	33.448	306	10235	64428	cytosolic iron-sulfur assembly component 3
FUNDC1	1250	1.684	30.592	211	6455	139341	FUN14 domain containing 1
TBR1	1251	1.684	27.966	146	4083	10716	T-box, brain 1
OR5F1	1252	1.684	31.614	215	6797	338674	olfactory receptor family 5 subfamily F member 1
ST13	1253	1.683	31.345	319	9999	6767	ST13 Hsp70 interacting protein
SMIM11A	1254	1.683	28.675	252	7226	54065	small integral membrane protein 11A
SHLD2	1255	1.682	29.268	280	8195	54537	shieldin complex subunit 2
GPR137	1256	1.682	22.471	155	3483	56834	G protein-coupled receptor 137
ASIC1	1257	1.682	33.522	186	6235	41	acid sensing ion channel subunit 1
EIF2AK3	1258	1.681	34.282	525	17998	9451	eukaryotic translation initiation factor 2 alpha kinase 3
ZNF677	1259	1.68	29.859	213	6360	342926	zinc finger protein 677
HBQ1	1260	1.68	32.256	348	11225	3049	hemoglobin subunit theta 1
IQCA1	1261	1.68	32.255	196	6322	79781	IQ motif containing with AAA domain 1
ST6GALNAC2	1262	1.679	34.883	154	5372	10610	ST6 N-acetylgalactosaminide alpha-2,6-sialyltransferase 2
CD5	1263	1.677	31.599	192	6067	921	CD5 molecule
CEP152	1264	1.676	30.258	233	7050	22995	centrosomal protein 152
PHLDA1	1265	1.676	30.753	182	5597	22822	pleckstrin homology like domain family A member 1
PBK	1266	1.675	34.26	404	13841	55872	PDZ binding kinase
MAVS	1267	1.674	28.355	197	5586	57506	mitochondrial antiviral signaling protein
CADM1	1268	1.674	22.45	424	9519	23705	cell adhesion molecule 1
CASR	1269	1.673	34.256	277	9489	846	calcium sensing receptor
OR51F1	1270	1.673	30.223	112	3385	256892	olfactory receptor family 51 subfamily F member 1 (gene/pseudogene)
CYP11B1	1271	1.673	41.538	119	4943	1584	cytochrome P450 family 11 subfamily B member 1
SLC22A18AS	1272	1.673	25.719	253	6507	5003	solute carrier family 22 member 18 antisense
SYNGR1	1273	1.673	33.096	271	8969	9145	synaptogyrin 1
PRR14L	1274	1.671	24.064	330	7941	253143	proline rich 14 like
SOX9	1275	1.67	31.968	190	6074	6662	SRY-box 9
LMNB2	1276	1.67	30.731	245	7529	84823	lamin B2
PLAUR	1277	1.668	31.567	171	5398	5329	plasminogen activator, urokinase receptor
MDGA2	1278	1.668	34.051	254	8649	161357	MAM domain containing glycosylphosphatidylinositol anchor 2
DYNLL2	1279	1.667	22.435	317	7112	140735	dynein light chain LC8-type 2
IMPG1	1280	1.667	41.03	100	4103	3617	interphotoreceptor matrix proteoglycan 1
TMEM18	1281	1.667	26.538	238	6316	129787	transmembrane protein 18
CREB5	1282	1.667	33.083	301	9958	9586	cAMP responsive element binding protein 5
LYPD2	1283	1.666	25.704	216	5552	137797	LY6/PLAUR domain containing 2
WDR75	1284	1.666	32.168	179	5758	84128	WD repeat domain 75
TOR1AIP1	1285	1.665	22.43	237	5316	26092	torsin 1A interacting protein 1
DOCK7	1286	1.665	31.268	261	8161	85440	dedicator of cytokinesis 7
C1orf100	1287	1.665	30.653	193	5916	200159	chromosome 1 open reading frame 100
ACTR3B	1288	1.664	29.19	232	6772	57180	actin related protein 3B
KCND2	1289	1.662	33.441	229	7658	3751	potassium voltage-gated channel subfamily D member 2
PPBP	1290	1.661	34.808	208	7240	5473	pro-platelet basic protein
SLC26A6	1291	1.661	30.7	257	7890	65010	solute carrier family 26 member 6
CCT3	1292	1.66	36.211	123	4454	7203	chaperonin containing TCP1 subunit 3
TBC1D19	1293	1.66	29.223	265	7744	55296	TBC1 domain family member 19
TMEM171	1294	1.659	31.248	387	12093	134285	transmembrane protein 171
LAS1L	1295	1.659	31.279	229	7163	81887	LAS1 like, ribosome biogenesis factor
KIAA0408	1296	1.658	28.303	297	8406	9729	KIAA0408
MPHOSPH8	1297	1.658	31.896	316	10079	54737	M-phase phosphoprotein 8
POFUT1	1298	1.657	32.213	178	5734	23509	protein O-fucosyltransferase 1
SLC25A42	1299	1.657	29.786	243	7238	284439	solute carrier family 25 member 42
LRMDA	1300	1.656	31.24	350	10934	83938	leucine rich melanocyte differentiation associated
TPD52L3	1301	1.656	32.846	259	8507	89882	TPD52 like 3
TBC1D13	1302	1.656	30.172	279	8418	54662	TBC1 domain family member 13
PFKFB3	1303	1.655	32.844	417	13696	5209	6-phosphofructo-2-kinase/fructose-2,6-biphosphatase 3
USP1	1304	1.655	37.49	143	5361	7398	ubiquitin specific peptidase 1
CCDC153	1305	1.655	31.449	127	3994	283152	coiled-coil domain containing 153
LTK	1306	1.653	32.023	256	8198	4058	leukocyte receptor tyrosine kinase
LPCAT2	1307	1.653	29.151	225	6559	54947	lysophosphatidylcholine acyltransferase 2
VPS53	1308	1.651	29.145	317	9239	55275	VPS53 subunit of GARP complex
HELT	1309	1.651	29.144	298	8685	391723	helt bHLH transcription factor
RAB43	1310	1.65	29.337	193	5662	339122	RAB43, member RAS oncogene family
KIF1A	1311	1.65	30.348	221	6707	547	kinesin family member 1A
FBXW8	1312	1.649	35.69	158	5639	26259	F-box and WD repeat domain containing 8
LYZL4	1313	1.649	33.78	223	7533	131375	lysozyme like 4
NPR3	1314	1.648	30.471	221	6734	4883	natriuretic peptide receptor 3
WDR83	1315	1.645	26.493	284	7524	84292	WD repeat domain 83
ERG28	1316	1.645	29.951	245	7338	11161	ergosterol biosynthesis 28 homolog
SACS	1317	1.644	31.478	161	5068	26278	sacsin molecular chaperone
CNDP1	1318	1.643	35.632	231	8231	84735	carnosine dipeptidase 1
GNPDA2	1319	1.643	26.995	213	5750	132789	glucosamine-6-phosphate deaminase 2
TRMT6	1320	1.643	25.65	240	6156	51605	tRNA methyltransferase 6
KIAA0930	1321	1.642	28.272	338	9556	23313	KIAA0930
CBARP	1322	1.641	29.185	357	10419	255057	CACN subunit beta associated regulatory protein
WWC3	1323	1.64	22.368	391	8746	55841	WWC family member 3
WDR78	1324	1.638	31.343	286	8964	79819	WD repeat domain 78
PROKR2	1325	1.638	34.131	198	6758	128674	prokineticin receptor 2
SPAST	1326	1.636	31.451	375	11794	6683	spastin
SLC35B4	1327	1.636	31.179	319	9946	84912	solute carrier family 35 member B4
YLPM1	1328	1.636	30.114	202	6083	56252	YLP motif containing 1
CTCF	1329	1.635	25.614	127	3253	10664	CCCTC-binding factor
ZNF630	1330	1.635	29.831	290	8651	57232	zinc finger protein 630
RARB	1331	1.635	32.826	258	8469	5915	retinoic acid receptor beta
SDC2	1332	1.634	29.169	301	8780	6383	syndecan 2
PFKFB3	1333	1.633	38.197	198	7563	5209	6-phosphofructo-2-kinase/fructose-2,6-biphosphatase 3
BBOX1	1334	1.633	41.333	120	4960	8424	gamma-butyrobetaine hydroxylase 1
RTKN2	1335	1.633	31.838	321	10220	219790	rhotekin 2
LPIN1	1336	1.632	31.388	250	7847	23175	lipin 1
MPP3	1337	1.63	34.105	362	12346	4356	membrane palmitoylated protein 3
NKPD1	1338	1.63	40.873	142	5804	284353	NTPase KAP family P-loop domain containing 1
GORASP1	1339	1.63	30.08	323	9716	64689	golgi reassembly stacking protein 1
MFN2	1340	1.63	31.786	117	3719	9927	mitofusin 2
LINGO4	1341	1.629	29.701	284	8435	339398	leucine rich repeat and Ig domain containing 4
RREB1	1342	1.629	30.273	337	10202	6239	ras responsive element binding protein 1
UBE2H	1343	1.628	35.592	120	4271	7328	ubiquitin conjugating enzyme E2 H
COMMD1	1344	1.628	32.096	229	7350	150684	copper metabolism domain containing 1
ARMCX1	1345	1.627	31.752	234	7430	51309	armadillo repeat containing X-linked 1
NOLC1	1346	1.626	32.09	332	10654	9221	nucleolar and coiled-body phosphoprotein 1
B4GALNT3	1347	1.626	27.769	182	5054	283358	beta-1,4-N-acetyl-galactosaminyltransferase 3
NCAPD3	1348	1.625	29.059	320	9299	23310	non-SMC condensin II complex subunit D3
ZCCHC10	1349	1.625	25.607	270	6914	54819	zinc finger CCHC-type containing 10
ADSSL1	1350	1.623	32.074	229	7345	122622	adenylosuccinate synthase like 1
ACP5	1351	1.623	38.148	318	12131	54	acid phosphatase 5, tartrate resistant
GATC	1352	1.622	29.89	228	6815	283459	glutamyl-tRNA amidotransferase subunit C
NAA20	1353	1.622	33.667	216	7272	51126	N(alpha)-acetyltransferase 20, NatB catalytic subunit
NEDD8	1354	1.622	31.409	237	7444	4738	neural precursor cell expressed, developmentally down-regulated 8
TRMU	1355	1.622	41.276	246	10154	55687	tRNA 5-methylaminomethyl-2-thiouridylate methyltransferase
CR1	1356	1.621	35.53	132	4690	1378	complement C3b/C4b receptor 1 (Knops blood group)
AMFR	1357	1.621	31.642	218	6898	267	autocrine motility factor receptor
ZMAT4	1358	1.619	26.441	136	3596	79698	zinc finger matrin-type 4
GREM1	1359	1.617	29.256	356	10415	26585	gremlin 1, DAN family BMP antagonist
RAMP1	1360	1.617	30.269	242	7325	10267	receptor activity modifying protein 1
C11orf45	1361	1.617	30.487	312	9512	219833	chromosome 11 open reading frame 45
FKBPL	1362	1.616	31.384	242	7595	63943	FKBP prolyl isomerase like
SEMA4D	1363	1.616	23.928	359	8590	10507	semaphorin 4D
AMACR	1364	1.615	33.639	249	8376	23600	alpha-methylacyl-CoA racemase
IL4	1365	1.614	36.276	348	12624	3565	interleukin 4
ZNF248	1366	1.614	29.129	233	6787	57209	zinc finger protein 248
OR6M1	1367	1.613	29.127	276	8039	390261	olfactory receptor family 6 subfamily M member 1
MAP3K14	1368	1.611	32.725	302	9883	9020	mitogen-activated protein kinase kinase kinase 14
HTATIP2	1369	1.611	38.619	402	15525	10553	HIV-1 Tat interactive protein 2
RTF1	1370	1.61	30.054	129	3877	23168	RTF1 homolog, Paf1/RNA polymerase II complex component
RALGAPA2	1371	1.61	31.257	323	10096	57186	Ral GTPase activating protein catalytic alpha subunit 2
TOLLIP	1372	1.608	30.243	140	4234	54472	toll interacting protein
CCDC138	1373	1.607	33.062	162	5356	165055	coiled-coil domain containing 138
AMER2	1374	1.606	28.994	172	4987	219287	APC membrane recruitment protein 2
BTG4	1375	1.605	32.024	374	11977	54766	BTG anti-proliferation factor 4
HIST1H2BI	1376	1.605	32.024	167	5348	8346	histone cluster 1 H2B family member i
HNRNPDL	1377	1.604	33.183	257	8528	9987	heterogeneous nuclear ribonucleoprotein D like
ARL2BP	1378	1.604	28.494	334	9517	23568	ADP ribosylation factor like GTPase 2 binding protein
SCGB1C1	1379	1.604	30.034	203	6097	147199	secretoglobin family 1C member 1
PCDHB14	1380	1.603	33.18	399	13239	56122	protocadherin beta 14
TRIM2	1381	1.603	35.471	155	5498	23321	tripartite motif containing 2
GSTM3	1382	1.603	31.992	246	7870	2947	glutathione S-transferase mu 3
SQLE	1383	1.603	26.873	228	6127	6713	squalene epoxidase
UQCRB	1384	1.603	31.989	176	5630	7381	ubiquinol-cytochrome c reductase binding protein
GPR19	1385	1.602	34.004	230	7821	2842	G protein-coupled receptor 19
GRWD1	1386	1.6	32.01	302	9667	83743	glutamate rich WD repeat containing 1
PCCA	1387	1.6	36.206	402	14555	5095	propionyl-CoA carboxylase subunit alpha
MBTPS1	1388	1.6	35.433	319	11303	8720	membrane bound transcription factor peptidase, site 1
HLA-A	1389	1.599	32.835	230	7552	3105	major histocompatibility complex, class I, A
FAM207A	1390	1.598	30.367	278	8442	85395	family with sequence similarity 207 member A
SLC22A8	1391	1.598	25.492	177	4512	9376	solute carrier family 22 member 8
KISS1R	1392	1.598	30.29	259	7845	84634	KISS1 receptor
PMS1	1393	1.597	31.643	182	5759	5378	PMS1 homolog 1, mismatch repair system component
REG3A	1394	1.597	41.152	151	6214	5068	regenerating family member 3 alpha
KLHL21	1395	1.597	32.867	294	9663	9903	kelch like family member 21
CRACR2A	1396	1.597	29.602	171	5062	84766	calcium release activated channel regulator 2A
SLC30A9	1397	1.597	30.364	165	5010	10463	solute carrier family 30 member 9
FUS	1398	1.596	38.54	291	11215	2521	FUS RNA binding protein
DACH1	1399	1.595	36.182	170	6151	1602	dachshund family transcription factor 1
C3orf38	1400	1.594	30.004	279	8371	285237	chromosome 3 open reading frame 38
ZNF335	1401	1.594	26.391	253	6677	63925	zinc finger protein 335
MBD6	1402	1.592	29.195	195	5693	114785	methyl-CpG binding domain protein 6
EFR3A	1403	1.592	29.194	371	10831	23167	EFR3 homolog A
FAM167A	1404	1.592	29.984	258	7736	83648	family with sequence similarity 167 member A
GP6	1405	1.591	27.649	171	4728	51206	glycoprotein VI platelet
ZNF586	1406	1.591	29.981	211	6326	54807	zinc finger protein 586
VPS13B	1407	1.589	28.939	297	8595	157680	vacuolar protein sorting 13 homolog B
RGS16	1408	1.588	29.697	234	6949	6004	regulator of G protein signaling 16
OR5M11	1409	1.587	29.074	282	8199	219487	olfactory receptor family 5 subfamily M member 11
TMEM41B	1410	1.587	32.886	281	9241	440026	transmembrane protein 41B
IZUMO4	1411	1.586	31.184	196	6112	113177	IZUMO family member 4
CCDC90B	1412	1.585	28.07	286	8028	60492	coiled-coil domain containing 90B
NMBR	1413	1.584	30.24	312	9435	4829	neuromedin B receptor
CRHR2	1414	1.584	33.942	325	11031	1395	corticotropin releasing hormone receptor 2
TNFRSF1B	1415	1.584	26.814	301	8071	7133	TNF receptor superfamily member 1B
ATXN1	1416	1.584	29.561	228	6740	6310	ataxin 1
FAM177B	1417	1.583	40.676	293	11918	400823	family with sequence similarity 177 member B
YOD1	1418	1.583	28.127	323	9085	55432	YOD1 deubiquitinase
GAB3	1419	1.583	32.872	94	3090	139716	GRB2 associated binding protein 3
MYLK	1420	1.583	33.938	240	8145	4638	myosin light chain kinase
SNED1	1421	1.582	30.367	256	7774	25992	sushi, nidogen and EGF like domains 1
HEATR5B	1422	1.581	31.036	248	7697	54497	HEAT repeat containing 5B
CHIC2	1423	1.581	30.17	271	8176	26511	cysteine rich hydrophobic domain 2
MIDN	1424	1.581	31.009	220	6822	90007	midnolin
CORT	1425	1.581	32.817	323	10600	1325	cortistatin
GOLGA3	1426	1.58	25.503	344	8773	2802	golgin A3
PAN2	1427	1.58	35.341	176	6220	9924	poly(A) specific ribonuclease subunit PAN2
CTNNA2	1428	1.579	29.162	222	6474	1496	catenin alpha 2
PTRH2	1429	1.579	29.773	313	9319	51651	peptidyl-tRNA hydrolase 2
NFAT5	1430	1.579	27.609	115	3175	10725	nuclear factor of activated T cells 5
STX8	1431	1.579	32.859	206	6769	9482	syntaxin 8
TMEM50A	1432	1.578	29.945	181	5420	23585	transmembrane protein 50A
RNF213	1433	1.578	31.458	251	7896	57674	ring finger protein 213
OPRPN	1434	1.578	30.412	136	4136	58503	opiorphin prepropeptide
VIRMA	1435	1.578	29.954	303	9076	25962	vir like m6A methyltransferase associated
PSMD14	1436	1.577	32.6	10	326	10213	proteasome 26S subunit, non-ATPase 14
BNIPL	1437	1.576	32.804	260	8529	149428	BCL2 interacting protein like
C1orf35	1438	1.576	25.494	314	8005	79169	chromosome 1 open reading frame 35
ANAPC15	1439	1.575	31.018	225	6979	25906	anaphase promoting complex subunit 15
MED28	1440	1.575	22.211	275	6108	80306	mediator complex subunit 28
BAMBI	1441	1.574	33.067	30	992	25805	BMP and activin membrane bound inhibitor
MAX	1442	1.574	32.746	181	5927	4149	MYC associated factor X
FOXJ1	1443	1.574	30.884	250	7721	2302	forkhead box J1
BUB1	1444	1.574	32.625	184	6003	699	BUB1 mitotic checkpoint serine/threonine kinase
KTI12	1445	1.573	28.032	373	10456	112970	KTI12 chromatin associated homolog
PPP1R9B	1446	1.573	30.395	309	9392	84687	protein phosphatase 1 regulatory subunit 9B
ACTN3	1447	1.573	31.926	270	8620	89	actinin alpha 3 (gene/pseudogene)
CCDC121	1448	1.572	31.142	295	9187	79635	coiled-coil domain containing 121
RAB38	1449	1.572	26.778	252	6748	23682	RAB38, member RAS oncogene family
SEMA4C	1450	1.572	27.643	252	6966	54910	semaphorin 4C
ZNF767P	1451	1.57	33.7	287	9672	79970	zinc finger family member 767, pseudogene
MYH6	1452	1.569	33.446	166	5552	4624	myosin heavy chain 6
MPO	1453	1.568	25.396	159	4038	4353	myeloperoxidase
	1454	1.568	31.416	154	4838
COL8A2	1455	1.568	29.637	284	8417	1296	collagen type VIII alpha 2 chain
C10orf82	1456	1.568	31.689	167	5292	143379	chromosome 10 open reading frame 82
NEDD4L	1457	1.567	37.102	246	9127	23327	neural precursor cell expressed, developmentally down-regulated 4-like, E3 ubiquitin protein ligase
ZNF519	1458	1.565	29.126	222	6466	162655	zinc finger protein 519
ZNF416	1459	1.564	23.797	241	5735	55659	zinc finger protein 416
BMPR1B	1460	1.564	32.599	399	13007	658	bone morphogenetic protein receptor type 1B
HNRNPA1	1461	1.564	31.898	314	10016	3178	heterogeneous nuclear ribonucleoprotein A1
ISLR2	1462	1.563	32.918	293	9645	57611	immunoglobulin superfamily containing leucine rich repeat 2
DEFA4	1463	1.563	27.617	193	5330	1669	defensin alpha 4
ETV2	1464	1.563	29.871	349	10425	2116	ETS variant 2
IFT88	1465	1.563	31.115	104	3236	8100	intraflagellar transport 88
XKRY2	1466	1.563	40.59	261	10594	353515	XK related, Y-linked 2
ZNF85	1467	1.563	35.768	254	9085	7639	zinc finger protein 85
NID1	1468	1.563	30.977	221	6846	4811	nidogen 1
MAGEA2B	1469	1.562	31.676	216	6842	266740	MAGE family member A2B
CXXC1	1470	1.561	31.382	152	4770	30827	CXXC finger protein 1
CSNK1G2-AS1	1471	1.56	31.108	167	5195	255193	CSNK1G2 antisense RNA 1
TMEM170A	1472	1.56	33.666	287	9662	124491	transmembrane protein 170A
DEFB126	1473	1.558	25.453	267	6796	81623	defensin beta 126
OST4	1474	1.558	31.186	263	8202	100128731	oligosaccharyltransferase complex subunit 4, non-catalytic
FMO1	1475	1.558	32.685	251	8204	2326	flavin containing monooxygenase 1
CBY1	1476	1.557	23.78	413	9821	25776	chibby family member 1, beta catenin antagonist
GCM1	1477	1.557	33.395	223	7447	8521	glial cells missing transcription factor 1
TMEM175	1478	1.557	28.831	367	10581	84286	transmembrane protein 175
STAG3L2	1479	1.557	31.182	159	4958	442582	stromal antigen 3-like 2 (pseudogene)
ADA2	1480	1.555	38.31	155	5938	51816	adenosine deaminase 2
CTDSPL	1481	1.554	32.775	258	8456	10217	CTD small phosphatase like
KRTAP4-12	1482	1.554	32.996	228	7523	83755	keratin associated protein 4-12
PABPC1L2B	1483	1.554	32.774	62	2032	645974	poly(A) binding protein cytoplasmic 1 like 2B
CA9	1484	1.554	32.671	70	2287	768	carbonic anhydrase 9
TOX	1485	1.554	25.443	228	5801	9760	thymocyte selection associated high mobility group box
DPP6	1486	1.554	35.221	280	9862	1804	dipeptidyl peptidase like 6
STEAP2	1487	1.553	33.378	254	8478	261729	STEAP2 metalloreductase
NUP58	1488	1.553	28.378	246	6981	9818	nucleoporin 58
TSTA3	1489	1.553	31.147	409	12739	7264	tissue specific transplantation antigen P35B
TMPRSS11F	1490	1.552	35.965	230	8272	389208	transmembrane serine protease 11F
VWF	1491	1.552	26.716	243	6492	7450	von Willebrand factor
OR8J3	1492	1.552	40.543	258	10460	81168	olfactory receptor family 8 subfamily J member 3
ALX4	1493	1.551	30.786	14	431	60529	ALX homeobox 4
CNTNAP5	1494	1.55	31.175	274	8542	129684	contactin associated protein like 5
CATIP	1495	1.55	29	249	7221	375307	ciliogenesis associated TTC17 interacting protein
MMS22L	1496	1.55	31.175	240	7482	253714	MMS22 like, DNA repair protein
ZSWIM4	1497	1.55	29.861	137	4091	65249	zinc finger SWIM-type containing 4
PTMS	1498	1.55	28.045	200	5609	5763	parathymosin
NCAPD2	1499	1.55	30.936	172	5321	9918	non-SMC condensin I complex subunit D2
MLH3	1500	1.549	38.279	190	7273	27030	mutL homolog 3
ARHGAP32	1501	1.549	30.311	244	7396	9743	Rho GTPase activating protein 32
CFB	1502	1.548	37.022	276	10218	629	complement factor B
S100A9	1503	1.548	26.3	170	4471	6280	S100 calcium binding protein A9
CRISPLD2	1504	1.548	31.169	207	6452	83716	cysteine rich secretory protein LCCL domain containing 2
RBM19	1505	1.547	30.305	318	9637	9904	RNA binding motif protein 19
E2F5	1506	1.547	29.976	170	5096	1875	E2F transcription factor 5
GABRG2	1507	1.547	37.79	167	6311	2566	gamma-aminobutyric acid type A receptor gamma2 subunit
SRSF10	1508	1.546	28.037	219	6140	10772	serine and arginine rich splicing factor 10
INSR	1509	1.546	33.809	278	9399	3643	insulin receptor
LUM	1510	1.546	30.3	250	7575	4060	lumican
SELE	1511	1.546	40.518	363	14708	6401	selectin E
CUL5	1512	1.546	35.191	235	8270	8065	cullin 5
RASSF3	1513	1.545	40.513	304	12316	283349	Ras association domain family member 3
ZNF546	1514	1.544	30.897	406	12544	339327	zinc finger protein 546
KIF27	1515	1.543	32.633	275	8974	55582	kinesin family member 27
SREK1	1516	1.54	28.022	231	6473	140890	splicing regulatory glutamic acid and lysine rich protein 1
OR6A2	1517	1.54	32.726	435	14236	8590	olfactory receptor family 6 subfamily A member 2
RAB12	1518	1.54	25.41	195	4955	201475	RAB12, member RAS oncogene family
RNF144A	1519	1.539	31.29	207	6477	9781	ring finger protein 144A
STON2	1520	1.539	22.122	327	7234	85439	stonin 2
KDM3A	1521	1.539	32.978	357	11773	55818	lysine demethylase 3A
ORC2	1522	1.539	31.145	249	7755	4999	origin recognition complex subunit 2
TNIK	1523	1.538	32.531	388	12622	23043	TRAF2 and NCK interacting kinase
ARHGEF16	1524	1.538	40.487	232	9393	27237	Rho guanine nucleotide exchange factor 16
TIAM1	1525	1.538	26.674	144	3841	7074	T cell lymphoma invasion and metastasis 1
CD24	1526	1.537	28.34	238	6745	100133941	CD24 molecule
MRPS34	1527	1.535	30.871	263	8119	65993	mitochondrial ribosomal protein S34
CCNT2	1528	1.535	34.284	275	9428	905	cyclin T2
C6orf226	1529	1.534	28.007	287	8038	441150	chromosome 6 open reading frame 226
FAM3A	1530	1.534	30.199	146	4409	60343	family with sequence similarity 3 member A
TTC37	1531	1.533	30.864	198	6111	9652	tetratricopeptide repeat domain 37
ENG	1532	1.533	29.811	339	10106	2022	endoglin
IFNL3	1533	1.532	25.392	181	4596	282617	interferon lambda 3
CCDC28B	1534	1.531	22.104	212	4686	79140	coiled-coil domain containing 28B
EGLN3	1535	1.531	29.919	332	9933	112399	egl-9 family hypoxia inducible factor 3
MRAP2	1536	1.531	31.095	199	6188	112609	melanocortin 2 receptor accessory protein 2
IPCEF1	1537	1.531	29.643	286	8478	26034	interaction protein for cytohesin exchange factors 1
MAN2B1	1538	1.529	35.615	317	11290	4125	mannosidase alpha class 2B member 1
CACNB4	1539	1.528	32.892	176	5789	785	calcium voltage-gated channel auxiliary subunit beta 4
CDH22	1540	1.528	30.236	203	6138	64405	cadherin 22
SP6	1541	1.527	32.94	150	4941	80320	Sp6 transcription factor
CALHM6	1542	1.526	31.005	182	5643	441168	calcium homeostasis modulator family member 6
MAMDC2	1543	1.526	27.987	302	8452	256691	MAM domain containing 2
RFT1	1544	1.526	30.514	214	6530	91869	RFT1 homolog
ZNF496	1545	1.525	31.78	209	6642	84838	zinc finger protein 496
CTNND1	1546	1.525	31.109	174	5413	1500	catenin delta 1
ELMOD1	1547	1.524	29.379	219	6434	55531	ELMO domain containing 1
RTL10	1548	1.524	27.876	299	8335	79680	retrotransposon Gag like 10
CYB561A3	1549	1.523	29.783	203	6046	220002	cytochrome b561 family member A3
DUSP21	1550	1.523	33.728	372	12547	63904	dual specificity phosphatase 21
OR4C6	1551	1.523	27.872	188	5240	219432	olfactory receptor family 4 subfamily C member 6
TRIM24	1552	1.522	31.216	255	7960	8805	tripartite motif containing 24
OSBPL5	1553	1.521	26.244	180	4724	114879	oxysterol binding protein like 5
PMEL	1554	1.521	35.576	177	6297	6490	premelanosome protein
CREG1	1555	1.52	35.575	261	9285	8804	cellular repressor of E1A stimulated genes 1
STK4	1556	1.52	31.594	254	8025	6789	serine/threonine kinase 4
VMAC	1557	1.519	30.84	225	6939	400673	vimentin type intermediate filament associated coiled-coil protein
OR6C4	1558	1.519	32.655	284	9274	341418	olfactory receptor family 6 subfamily C member 4
EFEMP2	1559	1.518	29.012	344	9980	30008	EGF containing fibulin extracellular matrix protein 2
CD36	1560	1.518	31.287	108	3379	948	CD36 molecule
E2F3	1561	1.517	35.791	401	14352	1871	E2F transcription factor 3
NABP1	1562	1.517	32.766	274	8978	64859	nucleic acid binding protein 1
STK11IP	1563	1.517	31.571	266	8398	114790	serine/threonine kinase 11 interacting protein
FMO2	1564	1.516	26.607	206	5481	2327	flavin containing monooxygenase 2
SEL1L	1565	1.516	30.482	282	8596	6400	SEL1L adaptor subunit of ERAD E3 ubiquitin ligase
DRAM2	1566	1.515	30.134	277	8347	128338	DNA damage regulated autophagy modulator 2
MDK	1567	1.514	35.548	270	9598	4192	midkine
CCPG1	1568	1.514	22.062	258	5692	9236	cell cycle progression 1
H3F3C	1569	1.514	27.463	281	7717	440093	H3 histone family member 3C
MMP7	1570	1.514	36.871	140	5162	4316	matrix metallopeptidase 7
MMP9	1571	1.513	36.869	267	9844	4318	matrix metallopeptidase 9
PLAGL1	1572	1.513	32.523	308	10017	5325	PLAG1 like zinc finger 1
RNF20	1573	1.512	31.17	223	6951	56254	ring finger protein 20
SPTSSB	1574	1.511	29.978	317	9503	165679	serine palmitoyltransferase small subunit B
WDR33	1575	1.51	32.603	295	9618	55339	WD repeat domain 33
AFAP1L1	1576	1.508	31.603	224	7079	134265	actin filament associated protein 1 like 1
PLEKHA1	1577	1.508	29.969	291	8721	59338	pleckstrin homology domain containing A1
CSMD3	1578	1.508	26.218	316	8285	114788	CUB and Sushi multiple domains 3
RO60	1579	1.507	23.652	305	7214	6738	Ro60, Y RNA binding protein
PGAP3	1580	1.506	31.058	291	9038	93210	post-GPI attachment to proteins 3
BDKRB2	1581	1.505	29.958	306	9167	624	bradykinin receptor B2
ANAPC5	1582	1.504	40.677	93	3783	51433	anaphase promoting complex subunit 5
NAA40	1583	1.504	29.316	228	6684	79829	N(alpha)-acetyltransferase 40, NatD catalytic subunit
GCFC2	1584	1.503	31.54	289	9115	6936	GC-rich sequence DNA-binding factor 2
SEMA7A	1585	1.502	31.539	271	8547	8482	semaphorin 7A (John Milton Hagen blood group)
ZPLD1	1586	1.502	30.089	314	9448	131368	zona pellucida like domain containing 1
DDX10	1587	1.501	34.143	84	2868	1662	DEAD-box helicase 10
OR52K2	1588	1.501	27.42	257	7047	119774	olfactory receptor family 52 subfamily K member 2
FZD6	1589	1.5	29.94	252	7545	8323	frizzled class receptor 6
DHX58	1590	1.5	27.341	173	4730	79132	DExH-box helicase 58
TAS2R1	1591	1.499	31.039	229	7108	50834	taste 2 receptor member 1
PLEKHH1	1592	1.498	40.319	251	10120	57475	pleckstrin homology, MyTH4 and FERM domain containing H1
NRIP2	1593	1.498	35.691	320	11421	83714	nuclear receptor interacting protein 2
MEF2D	1594	1.498	30.937	190	5878	4209	myocyte enhancer factor 2D
TMBIM4	1595	1.498	32.702	188	6148	51643	transmembrane BAX inhibitor motif containing 4
GK2	1596	1.497	33.639	509	17122	2712	glycerol kinase 2
SPATA18	1597	1.497	31.562	249	7859	132671	spermatogenesis associated 18
YWHAG	1598	1.495	25.159	88	2214	7532	tyrosine 3-monooxygenase/tryptophan 5-monooxygenase activation protein gamma
NODAL	1599	1.495	29.935	293	8771	4838	nodal growth differentiation factor
BOD1L1	1600	1.495	31.556	270	8520	259282	biorientation of chromosomes in cell division 1 like 1
STAG1	1601	1.494	30.119	227	6837	10274	stromal antigen 1
SLFN12	1602	1.494	40.624	237	9628	55106	schlafen family member 12
EML1	1603	1.493	30.118	221	6656	2009	EMAP like 1
KBTBD12	1604	1.493	29.283	212	6208	166348	kelch repeat and BTB domain containing 12
APOL3	1605	1.493	40.62	221	8977	80833	apolipoprotein L3
SAMHD1	1606	1.492	32.277	206	6649	25939	SAM and HD domain containing deoxynucleoside triphosphate triphosphohydrolase 1
CXorf38	1607	1.492	28.613	266	7611	159013	chromosome X open reading frame 38
FSTL3	1608	1.492	31.514	276	8698	10272	follistatin like 3
SAMD9	1609	1.491	29.688	263	7808	54809	sterile alpha motif domain containing 9
SLPI	1610	1.491	27.311	196	5353	6590	secretory leukocyte peptidase inhibitor
GPR153	1611	1.491	29.906	233	6968	387509	G protein-coupled receptor 153
LRRN1	1612	1.49	30.403	315	9577	57633	leucine rich repeat neuronal 1
CTAGE1	1613	1.49	29.643	308	9130	64693	cutaneous T cell lymphoma-associated antigen 1
SP7	1614	1.49	31.164	116	3615	121340	Sp7 transcription factor
PHKB	1615	1.49	32.401	269	8716	5257	phosphorylase kinase regulatory subunit beta
LRP3	1616	1.489	37.942	223	8461	4037	LDL receptor related protein 3
CUL5	1617	1.489	32.731	268	8772	8065	cullin 5
RBP3	1618	1.488	34.921	241	8416	5949	retinol binding protein 3
GNG10	1619	1.488	35.642	318	11334	2790	G protein subunit gamma 10
NTPCR	1620	1.488	33.407	408	13630	84284	nucleoside-triphosphatase, cancer-related
CLEC4C	1621	1.487	31.01	205	6357	170482	C-type lectin domain family 4 member C
OSMR	1622	1.487	40.59	212	8605	9180	oncostatin M receptor
H1FX	1623	1.485	32.528	212	6896	8971	H1 histone family member X
BABAM2	1624	1.485	32.756	271	8877	9577	BRISC and BRCA1 A complex member 2
RBM26	1625	1.484	29.255	247	7226	64062	RNA binding motif protein 26
ANKRD30A	1626	1.483	40.255	345	13888	91074	ankyrin repeat domain 30A
FGF21	1627	1.483	31.497	364	11465	26291	fibroblast growth factor 21
STAT4	1628	1.483	25.118	195	4898	6775	signal transducer and activator of transcription 4
DIPK1C	1629	1.483	30.873	237	7317	125704	divergent protein kinase domain 1C
TBX19	1630	1.482	40.565	209	8478	9095	T-box 19
ZNF473	1631	1.481	30.993	149	4618	25888	zinc finger protein 473
RNF38	1632	1.48	34.873	157	5475	152006	ring finger protein 38
ICMT	1633	1.479	25.106	218	5473	23463	isoprenylcysteine carboxyl methyltransferase
UBE2A	1634	1.479	36.717	180	6609	7319	ubiquitin conjugating enzyme E2 A
OOSP2	1635	1.478	27.73	263	7293	219990	oocyte secreted protein 2
PLCG2	1636	1.478	25.101	99	2485	5336	phospholipase C gamma 2
DDX21	1637	1.477	26.488	127	3364	9188	DExD-box helicase 21
ACKR3	1638	1.477	29.856	181	5404	57007	atypical chemokine receptor 3
TBC1D15	1639	1.477	31.48	321	10105	64786	TBC1 domain family member 15
KIAA1324	1640	1.476	30.358	229	6952	57535	KIAA1324
OR5P3	1641	1.476	31.478	115	3620	120066	olfactory receptor family 5 subfamily P member 3
MED8	1642	1.476	27.259	85	2317	112950	mediator complex subunit 8
PYHIN1	1643	1.475	23.572	341	8038	149628	pyrin and HIN domain family member 1
RFX4	1644	1.472	31.47	279	8780	5992	regulatory factor X4
SPTLC1	1645	1.472	31.082	184	5719	10558	serine palmitoyltransferase long chain base subunit 1
KRT33A	1646	1.471	21.958	330	7246	3883	keratin 33A
LYPD5	1647	1.471	32.616	284	9263	284348	LY6/PLAUR domain containing 5
GATB	1648	1.471	30.845	194	5984	5188	glutamyl-tRNA amidotransferase subunit B
PSAT1	1649	1.471	34.018	223	7586	29968	phosphoserine aminotransferase 1
CENPL	1650	1.469	30.684	275	8438	91687	centromere protein L
COG2	1651	1.469	30.668	380	11654	22796	component of oligomeric golgi complex 2
LMO3	1652	1.469	29.863	183	5465	55885	LIM domain only 3
UBE2B	1653	1.469	34.821	196	6825	7320	ubiquitin conjugating enzyme E2 B
ADCYAP1R1	1654	1.468	29.826	253	7546	117	ADCYAP receptor type I
ZNF385D	1655	1.468	30.83	212	6536	79750	zinc finger protein 385D
VPREB1	1656	1.468	29.573	227	6713	7441	V-set pre-B cell surrogate light chain 1
SMAD4	1657	1.468	32.181	177	5696	4089	SMAD family member 4
OR13J1	1658	1.467	29.47	332	9784	392309	olfactory receptor family 13 subfamily J member 1
TRIM67	1659	1.467	34.811	159	5535	440730	tripartite motif containing 67
LYRM4	1660	1.467	32.602	256	8346	57128	LYR motif containing 4
GTF2F2	1661	1.466	31.056	142	4410	2963	general transcription factor IIF subunit 2
CETN2	1662	1.466	31.598	251	7931	1069	centrin 2
MYO3A	1663	1.466	31.421	261	8201	53904	myosin IIIA
RBM28	1664	1.466	29.565	200	5913	55131	RNA binding motif protein 28
LPCAT1	1665	1.465	37.811	196	7411	79888	lysophosphatidylcholine acyltransferase 1
LINC00174	1666	1.465	32.471	376	12209	285908	long intergenic non-protein coding RNA 174
OR2J2	1667	1.465	30.323	223	6762	26707	olfactory receptor family 2 subfamily J member 2
FXYD1	1668	1.464	37.402	244	9126	5348	FXYD domain containing ion transport regulator 1
JMJD7-PLA2G4B	1669	1.464	32.168	208	6691	8681	JMJD7-PLA2G4B readthrough
CHURC1	1670	1.464	32.466	264	8571	91612	churchill domain containing 1
SBSPON	1671	1.464	30.651	304	9318	157869	somatomedin B and thrombospondin type 1 domain containing
PPP1R21	1672	1.464	29.603	317	9384	129285	protein phosphatase 1 regulatory subunit 21
HPR	1673	1.464	34.81	63	2193	3250	haptoglobin-related protein
PAFAH1B1	1674	1.464	29.673	223	6617	5048	platelet activating factor acetylhydrolase 1b regulatory subunit 1
ITGA2B	1675	1.464	34.809	235	8180	3674	integrin subunit alpha 2b
ZSCAN22	1676	1.463	32.59	295	9614	342945	zinc finger and SCAN domain containing 22
TAB3	1677	1.463	30.664	262	8034	257397	TGF-beta activated kinase 1 (MAP3K7) binding protein 3
TMEM67	1678	1.463	27.681	326	9024	91147	transmembrane protein 67
FBXO2	1679	1.463	34.792	250	8698	26232	F-box protein 2
POU3F2	1680	1.463	35.314	303	10700	5454	POU class 3 homeobox 2
ARHGAP35	1681	1.463	30.413	242	7360	2909	Rho GTPase activating protein 35
RTP4	1682	1.462	33.317	357	11894	64108	receptor transporter protein 4
S100A7L2	1683	1.462	29.951	243	7278	645922	S100 calcium binding protein A7 like 2
LMO2	1684	1.462	30.011	351	10534	4005	LIM domain only 2
LACC1	1685	1.461	29.949	274	8206	144811	laccase domain containing 1
RHCE	1686	1.461	35.306	366	12922	6006	Rh blood group CcEe antigens
ACTG1	1687	1.461	30.858	260	8023	71	actin gamma 1
EMD	1688	1.46	31.442	276	8678	2010	emerin
TTC23	1689	1.46	30.806	67	2064	64927	tetratricopeptide repeat domain 23
SLC22A10	1690	1.46	21.929	312	6842	387775	solute carrier family 22 member 10
DCAF8L1	1691	1.46	27.671	252	6973	139425	DDB1 and CUL4 associated factor 8 like 1
NUCKS1	1692	1.46	31.401	312	9797	64710	nuclear casein kinase and cyclin dependent kinase substrate 1
F13A1	1693	1.459	40.449	236	9546	2162	coagulation factor XIII A chain
PCDHB11	1694	1.459	30.003	287	8611	56125	protocadherin beta 11
ZNF219	1695	1.459	32.667	282	9212	51222	zinc finger protein 219
ST7L	1696	1.458	40.149	309	12406	54879	suppression of tumorigenicity 7 like
TKT	1697	1.458	25.036	247	6184	7086	transketolase
PACRG	1698	1.458	30.633	275	8424	135138	parkin coregulated
CES1	1699	1.457	25.034	207	5182	1066	carboxylesterase 1
DUSP21	1700	1.457	37.366	235	8781	63904	dual specificity phosphatase 21
CPSF1	1701	1.457	32.443	185	6002	29894	cleavage and polyadenylation specific factor 1
ANAPC11	1702	1.456	30.93	286	8846	51529	anaphase promoting complex subunit 11
UHRF1BP1	1703	1.456	29.316	275	8062	54887	UHRF1 binding protein 1
ATP6V1B2	1704	1.455	35.278	194	6844	526	ATPase H+ transporting V1 subunit B2
C3orf62	1705	1.455	33.29	93	3096	375341	chromosome 3 open reading frame 62
SEMA6D	1706	1.454	31.428	299	9397	80031	semaphorin 6D
ATAD5	1707	1.452	21.911	224	4908	79915	ATPase family AAA domain containing 5
STPG3	1708	1.452	30.917	205	6338	441476	sperm-tail PG-rich repeat containing 3
GCHFR	1709	1.452	28.8	290	8352	2644	GTP cyclohydrolase I feedback regulator
MMP11	1710	1.451	36.598	246	9003	4320	matrix metallopeptidase 11
CRYZL1	1711	1.45	35.449	294	10422	9946	crystallin zeta like 1
WSCD2	1712	1.449	31.389	211	6623	9671	WSC domain containing 2
RFC4	1713	1.448	32.933	314	10341	5984	replication factor C subunit 4
PAK3	1714	1.447	31.362	213	6680	5063	p21 (RAC1) activated kinase 3
PRR15L	1715	1.447	32.535	353	11485	79170	proline rich 15 like
TULP2	1716	1.447	30.969	224	6937	7288	tubby like protein 2
PGK1	1717	1.446	33.459	194	6491	5230	phosphoglycerate kinase 1
RPS4Y2	1718	1.446	32.685	308	10067	140032	ribosomal protein S4 Y-linked 2
DAPP1	1719	1.446	32.405	326	10564	27071	dual adaptor of phosphotyrosine and 3-phosphoinositides 1
MBTPS2	1720	1.445	36.57	135	4937	51360	membrane bound transcription factor peptidase, site 2
BZW2	1721	1.444	37.695	406	15304	28969	basic leucine zipper and W2 domains 2
CIRBP-AS1	1722	1.444	30.8	285	8778	148046	CIRBP antisense RNA 1
LYRM1	1723	1.444	30.603	189	5784	57149	LYR motif containing 1
HIRA	1724	1.444	29.601	328	9709	7290	histone cell cycle regulator
MYEF2	1725	1.444	29.282	326	9546	50804	myelin expression factor 2
TREM2	1726	1.442	26.38	271	7149	54209	triggering receptor expressed on myeloid cells 2
JUND	1727	1.442	27.144	320	8686	3727	JunD proto-oncogene, AP-1 transcription factor subunit
HTR1A	1728	1.442	29.729	207	6154	3350	5-hydroxytryptamine receptor 1A
SF3A1	1729	1.441	32.671	85	2777	10291	splicing factor 3a subunit 1
SPRR1A	1730	1.441	40.077	234	9378	6698	small proline rich protein 1A
SHLD1	1731	1.44	29.118	306	8910	149840	shieldin complex subunit 1
ZNF639	1732	1.439	29.395	266	7819	51193	zinc finger protein 639
RTKN	1733	1.439	21.879	313	6848	6242	rhotekin
TSHB	1734	1.439	29.951	224	6709	7252	thyroid stimulating hormone beta
EAF2	1735	1.436	30.701	174	5342	55840	ELL associated factor 2
CT45A2	1736	1.435	28.107	262	7364	728911	cancer/testis antigen family 45 member A2
PPM1E	1737	1.435	37.261	333	12408	22843	protein phosphatase, Mg2+/Mn2+ dependent 1E
CCDC71	1738	1.434	32.495	204	6629	64925	coiled-coil domain containing 71
ZNF24	1739	1.434	32.873	189	6213	7572	zinc finger protein 24
DOP1A	1740	1.433	29.852	290	8657	23033	DOP1 leucine zipper like protein A
NDUFS4	1741	1.433	24.955	199	4966	4724	NADH:ubiquinone oxidoreductase subunit S4
TMPRSS4	1742	1.432	36.513	230	8398	56649	transmembrane serine protease 4
TMED1	1743	1.432	27.111	190	5151	11018	transmembrane p24 trafficking protein 1
REPIN1	1744	1.432	30.864	206	6358	29803	replication initiator 1
RPL9	1745	1.432	29.932	88	2634	6133	ribosomal protein L9
FAM111B	1746	1.431	29.845	264	7879	374393	family with sequence similarity 111 member B
CCT5	1747	1.431	29.554	157	4640	22948	chaperonin containing TCP1 subunit 5
EXOSC1	1748	1.431	30.754	232	7135	51013	exosome component 1
CCSER1	1749	1.43	31.068	307	9538	401145	coiled-coil serine rich protein 1
DNAH2	1750	1.43	29.088	272	7912	146754	dynein axonemal heavy chain 2
TMSB15A	1751	1.429	28.404	223	6334	11013	thymosin beta 15a
KDM4C	1752	1.429	31.065	308	9568	23081	lysine demethylase 4C
ANXA10	1753	1.429	29.365	353	10366	11199	annexin A10
ZFR2	1754	1.428	30.855	276	8516	23217	zinc finger RNA binding protein 2
NCDN	1755	1.428	29.751	281	8360	23154	neurochondrin
FAM78B	1756	1.428	31.313	243	7609	149297	family with sequence similarity 78 member B
RPS28	1757	1.427	29.5	10	295	6234	ribosomal protein S28
CYTH1	1758	1.427	28.788	353	10162	9267	cytohesin 1
FKBP6	1759	1.427	37.596	208	7820	8468	FKBP prolyl isomerase 6
SEBOX	1760	1.426	30.74	289	8884	645832	SEBOX homeobox
TSPY2	1761	1.426	40.012	85	3401	64591	testis specific protein Y-linked 2
EMG1	1762	1.426	29.485	169	4983	10436	EMG1 N1-specific pseudouridine methyltransferase
FAM86C1	1763	1.425	29.484	287	8462	55199	family with sequence similarity 86 member C1
MATN2	1764	1.425	32.333	297	9603	4147	matrilin 2
ZC3HC1	1765	1.425	30.699	392	12034	51530	zinc finger C3HC-type containing 1
FKTN	1766	1.425	29.914	266	7957	2218	fukutin
GMFG	1767	1.424	26.051	195	5080	9535	glia maturation factor gamma
WASF3	1768	1.424	32.33	351	11348	10810	WASP family member 3
RXFP3	1769	1.424	29.665	266	7891	51289	relaxin family peptide receptor 3
TET2	1770	1.423	29.478	291	8578	54790	tet methylcytosine dioxygenase 2
KAT5	1771	1.423	33.82	217	7339	10524	lysine acetyltransferase 5
ZCCHC9	1772	1.423	30.189	159	4800	84240	zinc finger CCHC-type containing 9
TIMP3	1773	1.422	35.311	228	8051	7078	TIMP metallopeptidase inhibitor 3
TRIM14	1774	1.422	34.592	152	5258	9830	tripartite motif containing 14
TMC2	1775	1.422	32.322	261	8436	117532	transmembrane channel like 2
ZNF212	1776	1.421	29.346	272	7982	7988	zinc finger protein 212
HDX	1777	1.421	28.375	256	7264	139324	highly divergent homeobox
HNRNPH2	1778	1.421	28.737	315	9052	3188	heterogeneous nuclear ribonucleoprotein H2
FOXD4L5	1779	1.42	30.835	278	8572	653427	forkhead box D4 like 5
GAD1	1780	1.42	26.313	67	1763	2571	glutamate decarboxylase 1
SLC9A4	1781	1.42	28.735	238	6839	389015	solute carrier family 9 member A4
NYNRIN	1782	1.42	25.131	289	7263	57523	NYN domain and retroviral integrase containing
COPS2	1783	1.419	40.244	258	10383	9318	COP9 signalosome subunit 2
OR52E4	1784	1.419	25.13	262	6584	390081	olfactory receptor family 52 subfamily E member 4
RAB27A	1785	1.419	35.294	248	8753	5873	RAB27A, member RAS oncogene family
ERP44	1786	1.417	32.173	150	4826	23071	endoplasmic reticulum protein 44
PPM1M	1787	1.417	29.641	220	6521	132160	protein phosphatase, Mg2+/Mn2+ dependent 1M
BOC	1788	1.416	39.971	238	9513	91653	BOC cell adhesion associated, oncogene regulated
APOH	1789	1.416	33.79	224	7569	350	apolipoprotein H
MRPL2	1790	1.415	32.515	375	12193	51069	mitochondrial ribosomal protein L2
CERS2	1791	1.413	32.508	356	11573	29956	ceramide synthase 2
C11orf87	1792	1.41	29.184	288	8405	399947	chromosome 11 open reading frame 87
RCN1	1793	1.408	30.481	349	10638	5954	reticulocalbin 1
ZNF266	1794	1.408	29.385	247	7258	10781	zinc finger protein 266
ITGB8	1795	1.408	30.616	289	8848	3696	integrin subunit beta 8
MBTD1	1796	1.408	29.179	263	7674	54799	mbt domain containing 1
NBPF3	1797	1.407	31.241	212	6623	84224	NBPF member 3
ZNF304	1798	1.407	32.487	236	7667	57343	zinc finger protein 304
PHPT1	1799	1.407	37.132	220	8169	29085	phosphohistidine phosphatase 1
SYT14P1	1800	1.407	27.502	231	6353	401135	synaptotagmin 14 pseudogene 1
TFPI2	1801	1.407	30.177	175	5281	7980	tissue factor pathway inhibitor 2
OGDH	1802	1.406	35.055	201	7046	4967	oxoglutarate dehydrogenase
MOGAT2	1803	1.405	33.744	207	6985	80168	monoacylglycerol O-acyltransferase 2
KIF1C	1804	1.405	26.266	124	3257	10749	kinesin family member 1C
RDH8	1805	1.405	37.474	327	12254	50700	retinol dehydrogenase 8
ASIC4	1806	1.403	37.113	256	9501	55515	acid sensing ion channel subunit family member 4
IFI44L	1807	1.403	29.415	260	7648	10964	interferon induced protein 44 like
PLEKHG3	1808	1.403	27.115	462	12527	26030	pleckstrin homology and RhoGEF domain containing G3
ATPSCKMT	1809	1.402	29.799	369	10996	134145	ATP synthase c subunit lysine N-methyltransferase
MYRIP	1810	1.402	26.007	148	3849	25924	myosin VIIA and Rab interacting protein
GSTA3	1811	1.401	40.154	286	11484	2940	glutathione S-transferase alpha 3
C16orf46	1812	1.401	29	165	4785	123775	chromosome 16 open reading frame 46
POLR2K	1813	1.401	37.455	233	8727	5440	RNA polymerase II subunit K
HMGB1	1814	1.401	37.453	311	11648	3146	high mobility group box 1
SLC5A7	1815	1.4	37.451	339	12696	60482	solute carrier family 5 member 7
PRRG1	1816	1.4	30.965	231	7153	5638	proline rich and Gla domain 1
OR51I2	1817	1.4	39.905	179	7143	390064	olfactory receptor family 51 subfamily I member 2
CCNF	1818	1.4	34.485	171	5897	899	cyclin F
LXN	1819	1.399	29.672	302	8961	56925	latexin
LANCL3	1820	1.399	30.62	274	8390	347404	LanC like 3
H2AFJ	1821	1.398	27.101	278	7534	55766	H2A histone family member J
PHLPP1	1822	1.398	37.438	290	10857	23239	PH domain and leucine rich repeat protein phosphatase 1
PSMA2	1823	1.398	36.364	11	400	5683	proteasome subunit alpha 2
BRD3	1824	1.398	32.155	323	10386	8019	bromodomain containing 3
IFNG	1825	1.398	35.188	304	10697	3458	interferon gamma
TMEM173	1826	1.397	33.084	225	7444	340061	transmembrane protein 173
CYB5R4	1827	1.397	31.91	222	7084	51167	cytochrome b5 reductase 4
CDKN2B	1828	1.397	33.286	437	14546	1030	cyclin dependent kinase inhibitor 2B
SLC7A6	1829	1.397	33.71	124	4180	9057	solute carrier family 7 member 6
PPP1R18	1830	1.396	31.294	221	6916	170954	protein phosphatase 1 regulatory subunit 18
EFNA3	1831	1.396	32.149	275	8841	1944	ephrin A3
DGKI	1832	1.395	31.194	247	7705	9162	diacylglycerol kinase iota
RERG	1833	1.395	30.547	203	6201	85004	RAS like estrogen regulated growth inhibitor
IL12RB2	1834	1.395	35.174	242	8512	3595	interleukin 12 receptor subunit beta 2
ASCL1	1835	1.395	40.12	251	10070	429	achaete-scute family bHLH transcription factor 1
ZNF638	1836	1.395	31.194	232	7237	27332	zinc finger protein 638
TFF3	1837	1.394	29.835	212	6325	7033	trefoil factor 3
MEGF10	1838	1.394	29.403	330	9703	84466	multiple EGF like domains 10
ZNF391	1839	1.394	31.191	215	6706	346157	zinc finger protein 391
PRR4	1840	1.393	30.763	249	7660	11272	proline rich 4
TST	1841	1.393	30.56	284	8679	7263	thiosulfate sulfurtransferase
COL14A1	1842	1.392	27.083	315	8531	7373	collagen type XIV alpha 1 chain
ENO3	1843	1.392	30.558	362	11062	2027	enolase 3
PRPF3	1844	1.392	32.434	182	5903	9129	pre-mRNA processing factor 3
RUNX1T1	1845	1.392	26.226	221	5796	862	RUNX1 translocation partner 1
BAGE4	1846	1.392	29.133	309	9002	85317	BAGE family member 4
DDB1	1847	1.391	30.531	113	3450	1642	damage specific DNA binding protein 1
POU2F3	1848	1.39	37.396	182	6806	25833	POU class 2 homeobox 3
MKRN2	1849	1.39	30.645	155	4750	23609	makorin ring finger protein 2
BMI1	1850	1.39	34.441	186	6406	648	BMI1 proto-oncogene, polycomb ring finger
DCTN6	1851	1.39	28.675	320	9176	10671	dynactin subunit 6
NAA60	1852	1.39	30.527	222	6777	79903	N(alpha)-acetyltransferase 60, NatF catalytic subunit
PPDPF	1853	1.39	30.929	294	9093	79144	pancreatic progenitor cell differentiation and proliferation factor
PNRC2	1854	1.39	28.674	285	8172	55629	proline rich nuclear receptor coactivator 2
RPF2	1855	1.388	30.611	157	4806	84154	ribosome production factor 2 homolog
VILL	1856	1.388	28	265	7420	50853	villin like
RACGAP1	1856	1.388	28	266	7448	29127	Rac GTPase activating protein 1
CXXC4	1858	1.388	30.609	225	6887	80319	CXXC finger protein 4
PHKG2	1859	1.387	32.126	214	6875	5261	phosphorylase kinase catalytic subunit gamma 2
C17orf53	1860	1.387	31.166	361	11251	78995	chromosome 17 open reading frame 53
KCNN2	1861	1.385	32.309	262	8465	3781	potassium calcium-activated channel subfamily N member 2
HECTD1	1862	1.385	36.306	252	9149	25831	HECT domain E3 ubiquitin protein ligase 1
COL6A1	1863	1.385	30.741	270	8300	1291	collagen type VI alpha 1 chain
PELI2	1864	1.384	32.491	222	7213	57161	pellino E3 ubiquitin protein ligase family member 2
KCNIP2	1865	1.384	32.305	151	4878	30819	potassium voltage-gated channel interacting protein 2
TTC39A	1866	1.384	29.245	237	6931	22996	tetratricopeptide repeat domain 39A
KIR3DL1	1867	1.384	28.662	281	8054	3811	killer cell immunoglobulin like receptor, three Ig domains and long cytoplasmic tail 1
SFSWAP	1868	1.384	21.744	273	5936	6433	splicing factor SWAP
MIR99AHG	1869	1.383	28.249	377	10650	388815	mir-99a-let-7c cluster host gene
CYTH4	1870	1.383	29.732	209	6214	27128	cytohesin 4
GPR22	1871	1.382	29.516	184	5431	2845	G protein-coupled receptor 22
OR8K3	1872	1.382	27.987	457	12790	219473	olfactory receptor family 8 subfamily K member 3 (gene/pseudogene)
CD70	1873	1.382	23.339	330	7702	970	CD70 molecule
OR52E2	1874	1.381	32.481	262	8510	119678	olfactory receptor family 52 subfamily E member 2
OAT	1875	1.381	31.848	158	5032	4942	ornithine aminotransferase
SLC25A10	1876	1.381	32.042	216	6921	1468	solute carrier family 25 member 10
OR2L8	1877	1.381	25.041	193	4833	391190	olfactory receptor family 2 subfamily L member 8 (gene/pseudogene)
ABHD4	1878	1.38	40.046	239	9571	63874	abhydrolase domain containing 4
RASL10B	1879	1.38	29.797	182	5423	91608	RAS like family 10 member B
VWC2	1880	1.38	27.415	147	4030	375567	von Willebrand factor C domain containing 2
MAB21L2	1881	1.379	27.042	264	7139	10586	mab-21 like 2
PTH2R	1882	1.378	29.502	261	7700	5746	parathyroid hormone 2 receptor
CNBP	1883	1.378	34.929	238	8313	7555	CCHC-type zinc finger nucleic acid binding protein
SGCA	1884	1.377	30.72	325	9984	6442	sarcoglycan alpha
KIF13B	1885	1.377	33.626	91	3060	23303	kinesin family member 13B
DCX	1886	1.375	28.66	197	5646	1641	doublecortin
CYREN	1887	1.375	21.722	237	5148	78996	cell cycle regulator of NHEJ
PRMT9	1888	1.374	25.952	311	8071	90826	protein arginine methyltransferase 9
HES1	1889	1.374	30.645	93	2850	3280	hes family bHLH transcription factor 1
OSBPL7	1890	1.372	27.607	313	8641	114881	oxysterol binding protein like 7
FBN3	1891	1.372	30.371	213	6469	84467	fibrillin 3
TMEM199	1892	1.372	21.715	242	5255	147007	transmembrane protein 199
KNTC1	1893	1.371	27.962	364	10178	9735	kinetochore associated 1
MRPS23	1894	1.371	30.862	327	10092	51649	mitochondrial ribosomal protein S23
CLEC2L	1895	1.371	29.073	193	5611	154790	C-type lectin domain family 2 member L
REG3G	1896	1.371	30.536	252	7695	130120	regenerating family member 3 gamma
RPA2	1897	1.37	25.943	262	6797	6118	replication protein A2
SCPEP1	1898	1.37	36.239	209	7574	59342	serine carboxypeptidase 1
PFN1	1899	1.369	29.685	162	4809	5216	profilin 1
CDH1	1900	1.369	27.598	393	10846	999	cadherin 1
ATP6AP2	1901	1.368	31.296	307	9608	10159	ATPase H+ transporting accessory protein 2
ITGA8	1902	1.367	30.015	344	10325	8516	integrin subunit alpha 8
OR2A1	1903	1.367	29.199	266	7767	346528	olfactory receptor family 2 subfamily A member 1
EP400	1904	1.367	29.322	208	6099	57634	E1A binding protein p400
VEGFB	1905	1.366	37.261	329	12259	7423	vascular endothelial growth factor B
ATP6V1C1	1906	1.366	35.028	248	8687	528	ATPase H+ transporting V1 subunit C1
SHOC1	1907	1.366	29.674	276	8190	158401	shortage in chiasmata 1
DKC1	1908	1.366	30.608	194	5938	1736	dyskerin pseudouridine synthase 1
AFG1L	1909	1.366	28.638	232	6644	246269	AFG1 like ATPase
PCDHA2	1910	1.366	31.289	374	11702	56146	protocadherin alpha 2
GATA3	1911	1.364	31.98	297	9498	2625	GATA binding protein 3
NEK5	1912	1.364	32.063	316	10132	341676	NIMA related kinase 5
OR8H2	1913	1.363	29.312	260	7621	390151	olfactory receptor family 8 subfamily H member 2
CDRT1	1914	1.363	29.573	358	10587	374286	CMT1A duplicated region transcript 1
FAM71F2	1915	1.363	32.121	330	10600	346653	family with sequence similarity 71 member F2
OR51A4	1916	1.363	39.746	260	10334	401666	olfactory receptor family 51 subfamily A member 4
GOSR1	1917	1.363	31.975	242	7738	9527	golgi SNAP receptor complex member 1
MS4A7	1918	1.362	26.987	314	8474	58475	membrane spanning 4-domains A7
TNFSF10	1919	1.362	29.302	265	7765	8743	TNF superfamily member 10
ETNK1	1920	1.361	32.056	342	10963	55500	ethanolamine kinase 1
EIPR1	1921	1.36	30.678	301	9234	7260	EARP complex and GARP complex interacting protein 1
PCNA	1922	1.36	30.992	131	4060	5111	proliferating cell nuclear antigen
FAM209B	1923	1.36	21.686	303	6571	388799	family with sequence similarity 209 member B
VAPB	1924	1.36	29.18	167	4873	9217	VAMP associated protein B and C
PSTPIP1	1925	1.36	30.676	247	7577	9051	proline-serine-threonine phosphatase interacting protein 1
MAN1B1	1926	1.357	24.71	252	6227	11253	mannosidase alpha class 1B member 1
SEC22A	1927	1.357	23.277	346	8054	26984	SEC22 homolog A, vesicle trafficking protein
RAB3B	1928	1.357	37.208	202	7516	5865	RAB3B, member RAS oncogene family
NR1H3	1929	1.356	37.203	158	5878	10062	nuclear receptor subfamily 1 group H member 3
EXD3	1930	1.356	32.097	373	11972	54932	exonuclease 3'-5' domain containing 3
DMP1	1931	1.356	30.665	182	5581	1758	dentin matrix acidic phosphoprotein 1
STC2	1932	1.354	25.911	192	4975	8614	stanniocalcin 2
HINT2	1933	1.354	26.962	133	3586	84681	histidine triad nucleotide binding protein 2
SLC22A25	1934	1.354	29.272	367	10743	387601	solute carrier family 22 member 25
ABCC1	1935	1.353	24.696	191	4717	4363	ATP binding cassette subfamily C member 1
ERBB3	1936	1.353	31.057	211	6553	2065	erb-b2 receptor tyrosine kinase 3
TCL6	1937	1.352	30.31	294	8911	27004	T cell leukemia/lymphoma 6
POLR1C	1938	1.352	34.958	361	12620	9533	RNA polymerase I and III subunit C
LARP7	1939	1.351	28.141	191	5375	51574	La ribonucleoprotein domain family member 7
AKIP1	1940	1.351	29.276	257	7524	56672	A-kinase interacting protein 1
RPS6KB2	1941	1.351	32.029	238	7623	6199	ribosomal protein S6 kinase B2
FCF1	1942	1.35	27.322	199	5437	51077	FCF1 rRNA-processing protein
IFT172	1943	1.35	28.842	234	6749	26160	intraflagellar transport 172
TMEM60	1944	1.35	30.307	257	7789	85025	transmembrane protein 60
COX7A2	1945	1.349	29.935	276	8262	1347	cytochrome c oxidase subunit 7A2
CCDC47	1946	1.348	29.247	304	8891	57003	coiled-coil domain containing 47
SLC25A12	1947	1.347	33.505	188	6299	8604	solute carrier family 25 member 12
PLEKHO1	1948	1.347	32.21	377	12143	51177	pleckstrin homology domain containing O1
BTG3	1949	1.347	30.779	289	8895	10950	BTG anti-proliferation factor 3
ZNF518A	1950	1.347	25.896	259	6707	9849	zinc finger protein 518A
VIT	1951	1.346	29.003	342	9919	5212	vitrin
CAPRIN1	1952	1.345	23.248	270	6277	4076	cell cycle associated protein 1
PIGQ	1953	1.345	31.226	146	4559	9091	phosphatidylinositol glycan anchor biosynthesis class Q
SRPRA	1954	1.345	34.777	233	8103	6734	SRP receptor subunit alpha
PFN3	1955	1.344	27.303	228	6225	345456	profilin 3
ZNF777	1956	1.343	28.82	267	7695	27153	zinc finger protein 777
ZSWIM2	1957	1.343	30.439	157	4779	151112	zinc finger SWIM-type containing 2
MIOX	1958	1.343	32.489	92	2989	55586	myo-inositol oxygenase
HNRNPK	1959	1.343	24.953	191	4766	3190	heterogeneous nuclear ribonucleoprotein K
AP1M1	1960	1.342	30.764	216	6645	8907	adaptor related protein complex 1 subunit mu 1
STARD8	1961	1.341	29.246	183	5352	9754	StAR related lipid transfer domain containing 8
ALPG	1962	1.339	29.361	233	6841	251	alkaline phosphatase, germ cell
C11orf80	1963	1.339	29.217	277	8093	79703	chromosome 11 open reading frame 80
DIAPH2	1964	1.338	29.504	260	7671	1730	diaphanous related formin 2
ZNF600	1965	1.338	31.161	249	7759	162966	zinc finger protein 600
TMEM225	1966	1.338	32.177	355	11423	338661	transmembrane protein 225
NPHS1	1967	1.337	27.885	339	9453	4868	NPHS1 adhesion molecule, nephrin
RECK	1968	1.337	29.574	312	9227	8434	reversion inducing cysteine rich protein with kazal motifs
SOWAHB	1969	1.337	23.226	146	3391	345079	sosondowah ankyrin repeat domain family member B
CHMP4C	1970	1.337	30.265	298	9019	92421	charged multivesicular body protein 4C
RSPO1	1971	1.336	29.513	265	7821	284654	R-spondin 1
RALYL	1972	1.335	29.113	275	8006	138046	RALY RNA binding protein like
EDC3	1973	1.335	28.797	231	6652	80153	enhancer of mRNA decapping 3
ZNF747	1974	1.335	27.271	225	6136	65988	zinc finger protein 747
MRPL36	1975	1.335	26.901	446	11998	64979	mitochondrial ribosomal protein L36
GCNT7	1976	1.334	27.513	275	7566	140687	glucosaminyl (N-acetyl) transferase family member 7
OVCH1	1977	1.333	34.212	349	11940	341350	ovochymase 1
UIMC1	1978	1.333	27.267	240	6544	51720	ubiquitin interaction motif containing 1
GOLPH3L	1979	1.333	27.875	287	8000	55204	golgi phosphoprotein 3 like
DCHS1	1980	1.333	32.854	321	10546	8642	dachsous cadherin-related 1
CALB2	1981	1.332	28.556	153	4369	794	calbindin 2
EVC	1982	1.332	39.617	287	11370	2121	EvC ciliary complex subunit 1
IQSEC3	1983	1.332	29.145	152	4430	440073	IQ motif and Sec7 domain 3
USH1G	1984	1.332	30.247	271	8197	124590	USH1 protein network component sans
PSMC4	1985	1.331	33.438	16	535	5704	proteasome 26S subunit, ATPase 4
COMP	1986	1.331	29.669	284	8426	1311	cartilage oligomeric matrix protein
TMEM30B	1987	1.331	26.89	200	5378	161291	transmembrane protein 30B
P4HB	1988	1.33	30.3	160	4848	5034	prolyl 4-hydroxylase subunit beta
CLEC2D	1989	1.329	24.618	157	3865	29121	C-type lectin domain family 2 member D
GRIK4	1990	1.328	32.074	216	6928	2900	glutamate ionotropic receptor kainate type subunit 4
CEMP1	1991	1.327	30.591	335	10248	752014	cementum protein 1
TLR4	1992	1.327	24.611	257	6325	7099	toll like receptor 4
PLPPR2	1993	1.326	34.829	123	4284	64748	phospholipid phosphatase related 2
SEMA3C	1994	1.326	32.207	217	6989	10512	semaphorin 3C
HIST2H2AB	1995	1.326	28.945	344	9957	317772	histone cluster 2 H2A family member b
FOLH1	1996	1.325	36.045	179	6452	2346	folate hydrolase 1
NPTX1	1997	1.325	31.164	238	7417	4884	neuronal pentraxin 1
AS3MT	1998	1.325	30.425	160	4868	57412	arsenite methyltransferase
ZNF528	1999	1.325	31.991	225	7198	84436	zinc finger protein 528
[truncated: 16,076 more rows]

## Sheet: 1b Screen Ranked by FA area
Gene Symbol	Rank	Z-Score FA Area	FA Area	Cells Analyzed	FAs Analyzed	Gene ID	Gene Name
COPA	1	46.896	242.372	10	82	1314	coatomer protein complex subunit alpha
ARCN1	2	41.31	301.307	145	1140	372	archain 1
COPB1	3	25.935	211.164	18	259	1315	coatomer protein complex subunit beta 1
PSMC5	4	22.891	225.984	24	770	5705	proteasome 26S subunit, ATPase 5
CYP8B1	5	22.405	206.597	140	2653	1582	cytochrome P450 family 8 subfamily B member 1
NUMA1	6	20.705	202.987	34	751	4926	nuclear mitotic apparatus protein 1
RPS28	7	20.524	159.62	10	295	6234	ribosomal protein S28
PSMA1	8	15.384	183.507	19	883	5682	proteasome subunit alpha 1
PSMD11	9	15.328	162.217	24	905	5717	proteasome 26S subunit, non-ATPase 11
EPHB2	10	14.687	160.293	54	1418	2048	EPH receptor B2
ITGB1	11	14.452	198.873	211	5010	3688	integrin subunit beta 1
RRM1	12	14.346	212.792	7	308	6240	ribonucleotide reductase catalytic subunit M1
DDX39B	13	13.884	180.687	92	863	7919	DExD-box helicase 39B
ABCC5	14	13.55	180.001	63	1541	10057	ATP binding cassette subfamily C member 5
PSMA2	15	13.306	171.93	11	400	5683	proteasome subunit alpha 2
PSMD6	16	13.093	165.032	31	917	9861	proteasome 26S subunit, non-ATPase 6
RPL23	17	13.05	135.872	23	477	9349	ribosomal protein L23
TUBA1A	18	13.037	142.384	57	2494	7846	tubulin alpha 1a
DGAT2	19	12.87	150.111	36	1323	84649	diacylglycerol O-acyltransferase 2
ITGAV	20	12.804	175.457	39	359	3685	integrin subunit alpha V
ALAS2	21	12.713	171.177	31	1020	212	5'-aminolevulinate synthase 2
PSMC2	22	12.595	186.027	20	594	5701	proteasome 26S subunit, ATPase 2
CD46	23	12.093	166.817	63	1477	4179	CD46 molecule
RABEPK	24	11.819	148.725	185	2736	10244	Rab9 effector protein with kelch motifs
APOC2	25	11.472	166.347	72	1601	344	apolipoprotein C2
NXF1	26	11.183	162.939	15	336	10482	nuclear RNA export factor 1
PSMB7	27	11.09	159.581	16	468	5695	proteasome subunit beta 7
RRM2	28	11.059	162.273	22	1027	6241	ribonucleotide reductase regulatory subunit M2
PSMC4	29	11.02	176.867	16	535	5704	proteasome 26S subunit, ATPase 4
PSMB3	30	10.936	176.18	2	75	5691	proteasome subunit beta 3
KCNK6	31	10.781	146.194	63	2590	9424	potassium two pore domain channel subfamily K member 6
SP1	32	10.765	165.055	51	2421	6667	Sp1 transcription factor
CYBB	33	10.261	158.427	148	3541	1536	cytochrome b-245 beta chain
PSMD3	34	9.798	142.022	39	1193	5709	proteasome 26S subunit, non-ATPase 3
IK	35	9.775	126.133	75	2224	3550	IK cytokine
WBP11	36	9.669	167.631	92	4290	51729	WW domain binding protein 11
PSMD2	37	9.516	127.402	64	1532	5708	proteasome 26S subunit, non-ATPase 2
BCAS2	38	9.479	159.759	145	3818	10286	BCAS2 pre-mRNA processing factor
ELAVL4	39	9.354	124.619	58	1239	1996	ELAV like RNA binding protein 4
RSPH14	40	9.312	140.645	220	5265	27156	radial spoke head 14 homolog
CST5	41	9.29	138.389	52	1195	1473	cystatin D
NIT1	42	9.268	174.492	63	1705	4817	nitrilase 1
HECTD2	43	8.944	167.65	16	528	143279	HECT domain E3 ubiquitin protein ligase 2
PSMB6	44	8.759	146.596	9	244	5694	proteasome subunit beta 6
TMEM147	45	8.709	126.858	214	6867	10430	transmembrane protein 147
PSME3	46	8.706	145.781	38	696	10197	proteasome activator subunit 3
SNRPB	47	8.694	131.445	49	1321	6628	small nuclear ribonucleoprotein polypeptides B and B1
OASL	48	8.649	170.313	95	3697	8638	2'-5'-oligoadenylate synthetase like
TPH2	49	8.607	149.89	51	1429	121278	tryptophan hydroxylase 2
SEC14L1	50	8.521	156.753	62	1631	6397	SEC14 like lipid binding 1
SNPH	51	8.507	138.108	92	2200	9751	syntaphilin
CAPZB	52	8.429	130.426	260	5499	832	capping actin protein of muscle Z-line subunit beta
PSMA6	53	8.395	144.569	7	319	5687	proteasome subunit alpha 6
RPL19	54	8.372	136.707	36	822	6143	ribosomal protein L19
KIF13B	55	8.221	159.836	91	3060	23303	kinesin family member 13B
UBE2D2	56	8.172	161.927	115	3010	7322	ubiquitin conjugating enzyme E2 D2
DNAJC27	57	8.154	131.634	272	8366	51277	DnaJ heat shock protein family (Hsp40) member C27
LILRA5	58	8.128	132.208	226	6476	353514	leukocyte immunoglobulin like receptor A5
MFNG	59	8.1	154.932	161	8003	4242	MFNG O-fucosylpeptide 3-beta-N-acetylglucosaminyltransferase
RPL37A	60	8.02	139.808	16	448	6168	ribosomal protein L37a
CROT	61	7.94	158.121	95	3421	54677	carnitine O-octanoyltransferase
RPL18	62	7.9	138.137	44	1084	6141	ribosomal protein L18
PSMA7	63	7.817	141.348	24	785	5688	proteasome subunit alpha 7
TTC1	64	7.815	118.972	158	2847	7265	tetratricopeptide repeat domain 1
MTHFD2	65	7.811	146.832	72	2842	10797	methylenetetrahydrofolate dehydrogenase (NADP+ dependent) 2, methenyltetrahydrofolate cyclohydrolase
XAB2	66	7.79	163.209	18	350	56949	XPA binding protein 2
CCDC7	67	7.787	140.742	128	4055	79741	coiled-coil domain containing 7
POLR2H	68	7.677	162.349	26	779	5437	RNA polymerase II subunit H
ZNF764	69	7.664	138.488	67	3267	92595	zinc finger protein 764
KIF11	70	7.538	151.039	15	670	3832	kinesin family member 11
DENND4A	71	7.529	141.577	156	4045	10260	DENN domain containing 4A
TMPRSS6	72	7.499	139.576	60	2517	164656	transmembrane serine protease 6
PSMB2	73	7.458	152.507	33	1499	5690	proteasome subunit beta 2
SF3B1	74	7.45	131.024	170	4595	23451	splicing factor 3b subunit 1
DDX56	75	7.436	155.054	34	1108	54606	DEAD-box helicase 56
CDK2AP1	76	7.373	142.424	105	2833	8099	cyclin dependent kinase 2 associated protein 1
ZNF254	77	7.361	126.323	224	7875	9534	zinc finger protein 254
EIF4A3	78	7.34	142.244	12	297	9775	eukaryotic translation initiation factor 4A3
RPS9	79	7.28	118.115	32	600	6203	ribosomal protein S9
HRH2	80	7.263	145.87	189	6628	3274	histamine receptor H2
RPS21	81	7.256	126.478	52	1270	6227	ribosomal protein S21
SFT2D2	82	7.225	130.028	98	2203	375035	SFT2 domain containing 2
CCL23	83	7.191	116.978	142	2521	6368	C-C motif chemokine ligand 23
GHRL	84	7.164	129.879	141	2909	51738	ghrelin and obestatin prepropeptide
ORMDL3	85	7.099	130.875	7	491	94103	ORMDL sphingolipid biosynthesis regulator 3
PSMC1	86	7.012	143.53	45	1512	5700	proteasome 26S subunit, ATPase 1
PPARG	87	6.929	140.031	55	1230	5468	peroxisome proliferator activated receptor gamma
SPI1	88	6.899	156.538	101	3508	6688	Spi-1 proto-oncogene
SLC2A9	89	6.868	139.705	113	3094	56606	solute carrier family 2 member 9
ESR1	90	6.82	146.071	41	1455	2099	estrogen receptor 1
MARCH4	91	6.812	151.839	7	109	57574	membrane associated ring-CH-type finger 4
NUSAP1	92	6.805	134.666	95	3039	51203	nucleolar and spindle associated protein 1
NOX5	93	6.773	127.677	143	3569	79400	NADPH oxidase 5
FGFR4	94	6.759	126.813	135	3420	2264	fibroblast growth factor receptor 4
SRRM2	95	6.736	118.069	155	5121	23524	serine/arginine repetitive matrix 2
KRTAP2-4	96	6.715	128.95	224	5361	85294	keratin associated protein 2-4
WEE1	97	6.685	126.504	73	2072	7465	WEE1 G2 checkpoint kinase
KCNC3	98	6.682	127.259	124	2549	3748	potassium voltage-gated channel subfamily C member 3
ATG4A	99	6.655	147.04	145	4385	115201	autophagy related 4A cysteine peptidase
DGUOK	100	6.651	126.359	104	1956	1716	deoxyguanosine kinase
CA9	101	6.642	140.377	70	2287	768	carbonic anhydrase 9
NXPH3	102	6.611	127.665	151	3619	11248	neurexophilin 3
CACTIN	103	6.605	125.355	51	1451	58509	cactin, spliceosome C complex subunit
JPH3	104	6.57	128.448	123	3325	57338	junctophilin 3
SH3GL2	105	6.551	139.439	144	8383	6456	SH3 domain containing GRB2 like 2, endophilin A1
FAAP100	106	6.508	118.964	154	3490	80233	FA core complex associated protein 100
IER3	107	6.502	119.343	203	4913	8870	immediate early response 3
IKZF4	108	6.501	125.259	349	9022	64375	IKAROS family zinc finger 4
RPAP2	109	6.424	138.451	47	1814	79871	RNA polymerase II associated protein 2
LHX5	110	6.404	143.199	54	2231	64211	LIM homeobox 5
AIFM3	111	6.332	142.695	101	4625	150209	apoptosis inducing factor mitochondria associated 3
PSMD7	112	6.305	135.642	21	537	5713	proteasome 26S subunit, non-ATPase 7
NDUFS7	113	6.303	136.954	165	3585	374291	NADH:ubiquinone oxidoreductase core subunit S7
HOXA1	114	6.296	135.57	36	913	3198	homeobox A1
RBM39	115	6.235	130.663	179	4434	9584	RNA binding motif protein 39
FAM189A2	116	6.203	126.033	134	4002	9413	family with sequence similarity 189 member A2
PSMB4	117	6.182	143.825	52	2042	5692	proteasome subunit beta 4
ADARB2	118	6.162	125.007	68	2673	105	adenosine deaminase RNA specific B2 (inactive)
TCF21	119	6.155	123.802	180	5229	6943	transcription factor 21
MRPL58	120	6.105	136.729	112	3802	3396	mitochondrial ribosomal protein L58
PSMA3	121	6.038	142.841	80	3227	5684	proteasome subunit alpha 3
SERPINF2	122	6.031	129.494	157	3592	5345	serpin family F member 2
PDCD7	123	6.028	130.495	144	3910	10081	programmed cell death 7
TOR4A	124	6.024	129.53	222	7805	54863	torsin family 4 member A
RPS4X	125	6.014	126.135	66	1844	6191	ribosomal protein S4 X-linked
SYVN1	126	5.99	137.019	55	1054	84447	synoviolin 1
IL17A	127	5.925	122.798	273	5886	3605	interleukin 17A
ZNF641	128	5.878	129.425	1319	17031	121274	zinc finger protein 641
ANKRD27	129	5.846	121.267	240	8047	84079	ankyrin repeat domain 27
UQCRQ	130	5.836	129.237	67	1850	27089	ubiquinol-cytochrome c reductase complex III subunit VII
PIP5K1A	131	5.78	122.679	198	4476	8394	phosphatidylinositol-4-phosphate 5-kinase type 1 alpha
CFAP45	132	5.777	124.472	214	4874	25790	cilia and flagella associated protein 45
KCTD10	133	5.744	122.925	163	4428	83892	potassium channel tetramerization domain containing 10
DEFB124	134	5.743	113.294	190	2644	245937	defensin beta 124
FAM27E5	135	5.729	116.168	158	4043	284123	family with sequence similarity E5
SCAF8	136	5.719	123.171	278	7863	22828	SR-related CTD associated factor 8
RPL36	137	5.707	116.369	31	590	25873	ribosomal protein L36
DAB2	138	5.703	138.349	88	2507	1601	DAB adaptor protein 2
MCL1	139	5.699	144.481	80	2012	4170	MCL1 apoptosis regulator, BCL2 family member
ISY1	140	5.694	121.809	215	5954	57461	ISY1 splicing factor homolog
HAUS4	141	5.681	113.962	159	4661	54930	HAUS augmin like complex subunit 4
CDKN2D	142	5.656	122.155	166	4003	1032	cyclin dependent kinase inhibitor 2D
RBMX	143	5.642	128.969	141	5108	27316	RNA binding motif protein X-linked
B3GAT2	144	5.64	134.501	125	4907	135152	beta-1,3-glucuronyltransferase 2
RPS12	145	5.629	128.986	17	436	6206	ribosomal protein S12
LPXN	146	5.605	134.816	57	1402	9404	leupaxin
RAN	147	5.582	144.173	31	817	5901	RAN, member RAS oncogene family
ZFP69	148	5.58	127.151	113	2271	339559	ZFP69 zinc finger protein
SCHIP1	149	5.572	120.988	338	11360	29970	schwannomin interacting protein 1
SRSF3	150	5.555	122.493	92	2773	6428	serine and arginine rich splicing factor 3
SNU13	151	5.548	112.683	19	252	4809	small nuclear ribonucleoprotein 13
PABPC1L2B	152	5.541	124.491	62	2032	645974	poly(A) binding protein cytoplasmic 1 like 2B
CDK5R1	153	5.528	121.615	205	4079	8851	cyclin dependent kinase 5 regulatory subunit 1
TLN1	154	5.497	124.899	78	1859	7094	talin 1
POLQ	155	5.49	146.757	126	4552	10721	DNA polymerase theta
USE1	156	5.487	127.822	159	6398	55850	unconventional SNARE in the ER 1
ETV5	157	5.479	130.364	49	1136	2119	ETS variant 5
CKAP5	158	5.45	118.98	45	1471	9793	cytoskeleton associated protein 5
CLOCK	159	5.44	132.685	154	3599	9575	clock circadian regulator
DPAGT1	160	5.426	131.608	72	1325	1798	dolichyl-phosphate N-acetylglucosaminephosphotransferase 1
MFF	161	5.412	127.09	180	5129	56947	mitochondrial fission factor
ANXA2	162	5.381	123	170	5884	302	annexin A2
CLPX	163	5.374	138.319	272	8131	10845	caseinolytic mitochondrial matrix peptidase chaperone subunit
TES	164	5.37	127.245	191	5402	26136	testin LIM domain protein
TRIM68	165	5.366	133.446	142	3909	55128	tripartite motif containing 68
PPRC1	166	5.348	125.95	170	3995	23082	peroxisome proliferator-activated receptor gamma, coactivator-related 1
KPNB1	167	5.336	132.052	72	1981	3837	karyopherin subunit beta 1
HGS	168	5.329	122.532	205	4857	9146	hepatocyte growth factor-regulated tyrosine kinase substrate
ZNF442	169	5.327	121.55	118	2583	79973	zinc finger protein 442
TRRAP	170	5.32	143.95	157	5492	8295	transformation/transcription domain associated protein
SEC61B	171	5.317	121.507	101	4140	10952	Sec61 translocon beta subunit
STIL	172	5.304	126.545	237	11062	6491	STIL centriolar assembly protein
PSMA4	173	5.294	137.776	49	2686	5685	proteasome subunit alpha 4
TMCO6	174	5.292	126.666	332	8496	55374	transmembrane and coiled-coil domains 6
RDH16	175	5.284	120.058	111	2267	8608	retinol dehydrogenase 16
POMP	176	5.279	130.709	9	160	51371	proteasome maturation protein
UBR5	177	5.261	127.105	52	2002	51366	ubiquitin protein ligase E3 component n-recognin 5
RAPGEF3	178	5.254	112.902	188	6611	10411	Rap guanine nucleotide exchange factor 3
LRP2	179	5.251	141.758	133	4864	4036	LDL receptor related protein 2
TCAF2	180	5.225	115.367	259	4538	285966	TRPM8 channel associated factor 2
PIK3R2	181	5.221	110.311	58	1281	5296	phosphoinositide-3-kinase regulatory subunit 2
SHOX2	182	5.217	141.435	81	3910	6474	short stature homeobox 2
RASGRP1	183	5.206	132.446	74	2712	10125	RAS guanyl releasing protein 1
SPATA2	184	5.184	126.454	154	3652	9825	spermatogenesis associated 2
VCP	185	5.157	132.178	118	2476	7415	valosin containing protein
FAH	186	5.153	132.157	343	9874	2184	fumarylacetoacetate hydrolase
NLGN4X	187	5.146	140.906	99	2612	57502	neuroligin 4 X-linked
AQR	188	5.123	121.495	90	2205	9716	aquarius intron-binding spliceosomal factor
DDX50	189	5.12	130.739	107	4070	79009	DExD-box helicase 50
OR4N4	190	5.102	122.112	143	3523	283694	olfactory receptor family 4 subfamily N member 4
RYBP	191	5.099	143.845	104	4931	23429	RING1 and YY1 binding protein
PNMA8B	192	5.058	121.45	228	5697	57469	PNMA family member 8B
TOR1AIP2	193	5.031	125.161	136	6548	163590	torsin 1A interacting protein 2
SRRM1	194	5.014	121.736	205	5762	10250	serine and arginine repetitive matrix 1
VDR	195	5.004	141.428	178	3652	7421	vitamin D receptor
BCL10	196	4.997	133.904	302	8382	8915	BCL10 immune signaling adaptor
EYA2	197	4.992	136.338	41	2076	2139	EYA transcriptional coactivator and phosphatase 2
COG8	198	4.968	120.065	182	4313	84342	component of oligomeric golgi complex 8
GPR15	199	4.964	126.367	91	2415	2838	G protein-coupled receptor 15
SF3A1	200	4.949	121.46	85	2777	10291	splicing factor 3a subunit 1
FOXG1	201	4.944	142.685	228	6549	2290	forkhead box G1
PRPF8	202	4.931	125.068	22	405	10594	pre-mRNA processing factor 8
CCDC50	203	4.92	114.911	210	5455	152137	coiled-coil domain containing 50
LRGUK	204	4.904	124.838	284	9693	136332	leucine rich repeats and guanylate kinase domain containing
SLC13A5	205	4.902	129.114	54	1202	284111	solute carrier family 13 member 5
SUMF1	206	4.895	114.817	295	5604	285362	sulfatase modifying factor 1
RPS3A	207	4.895	120.797	87	1969	6189	ribosomal protein S3A
POLR2D	208	4.872	140.377	22	751	5433	RNA polymerase II subunit D
PSMD1	209	4.865	121.107	7	215	5707	proteasome 26S subunit, non-ATPase 1
EN1	210	4.861	138.772	162	4054	2019	engrailed homeobox 1
TMEM51	211	4.859	126.811	41	990	55092	transmembrane protein 51
KRT8	212	4.851	130.489	36	1046	3856	keratin 8
NUPR1	213	4.842	118.168	117	2879	26471	nuclear protein 1, transcriptional regulator
LTBP2	214	4.842	113.679	238	4989	4053	latent transforming growth factor beta binding protein 2
UBOX5	215	4.837	130.419	76	2266	22888	U-box domain containing 5
TRIM28	216	4.825	130.349	184	5480	10155	tripartite motif containing 28
CFL1	217	4.824	125.097	210	7718	1072	cofilin 1
CD19	218	4.818	121.58	138	4465	930	CD19 molecule
C15orf48	219	4.795	123.967	239	8346	84419	chromosome 15 open reading frame 48
PSMB1	220	4.792	134.363	30	1358	5689	proteasome subunit beta 1
FLRT1	221	4.792	120.384	263	5009	23769	fibronectin leucine rich transmembrane protein 1
GNRH2	222	4.784	113.701	124	2815	2797	gonadotropin releasing hormone 2
ITPA	223	4.775	138.86	83	3510	3704	inosine triphosphatase
NPHP4	224	4.762	120.266	224	8290	261734	nephrocystin 4
NCBP2	225	4.755	124.103	278	6429	22916	nuclear cap binding protein subunit 2
SFPQ	226	4.754	119.179	137	3494	6421	splicing factor proline and glutamine rich
PARVG	227	4.747	113.578	172	5028	64098	parvin gamma
CASP8AP2	228	4.736	126.297	41	2332	9994	caspase 8 associated protein 2
SNCG	229	4.728	123.954	233	3343	6623	synuclein gamma
EEF1D	230	4.723	119.276	96	2799	1936	eukaryotic translation elongation factor 1 delta
GZMM	231	4.722	121.107	138	2762	3004	granzyme M
CD84	232	4.72	111.303	178	4399	8832	CD84 molecule
HSD11B2	233	4.71	126.143	119	2630	3291	hydroxysteroid 11-beta dehydrogenase 2
PPP1R12A	234	4.706	134.428	94	3734	4659	protein phosphatase 1 regulatory subunit 12A
FADD	235	4.702	118.108	226	6829	8772	Fas associated via death domain
QRFP	236	4.695	109.281	160	3481	347148	pyroglutamylated RFamide peptide
SORL1	237	4.695	138.96	124	5834	6653	sortilin related receptor 1
DGKH	238	4.687	118.066	122	2535	160851	diacylglycerol kinase eta
MUC1	239	4.683	120.817	334	11857	4582	mucin 1, cell surface associated
SLU7	240	4.681	113.499	111	2723	10569	SLU7 homolog, splicing factor
HMGN1	241	4.64	137.118	218	9140	3150	high mobility group nucleosome binding domain 1
SLC22A5	242	4.637	131.565	78	2271	6584	solute carrier family 22 member 5
BORCS8-MEF2B	243	4.636	131.56	54	1531	4207	BORCS8-MEF2B readthrough
TRIM60	244	4.631	135.657	102	3230	166655	tripartite motif containing 60
REM2	245	4.627	121.936	217	4811	161253	RRAD and GEM like GTPase 2
CCT6A	246	4.618	137.906	110	3639	908	chaperonin containing TCP1 subunit 6A
PCDHGA5	247	4.602	122.082	199	3711	56110	protocadherin gamma subfamily A, 5
IQCD	248	4.595	125.299	307	11153	115811	IQ motif containing D
STAM	249	4.592	118.507	68	1896	8027	signal transducing adaptor molecule
TIMM17A	250	4.589	115.673	203	4074	10440	translocase of inner mitochondrial membrane 17A
RASSF7	251	4.582	117.061	222	4575	8045	Ras association domain family member 7
MEF2D	252	4.582	127.393	190	5878	4209	myocyte enhancer factor 2D
ZFPM1	253	4.578	123.333	160	6057	161882	zinc finger protein, FOG family member 1
POLD4	254	4.563	127.29	203	4927	57804	DNA polymerase delta 4, accessory subunit
ELF4	255	4.542	130.315	19	819	2000	E74 like ETS transcription factor 4
ACRV1	256	4.538	119.717	234	7160	56	acrosomal vesicle protein 1
QSOX1	257	4.536	130.277	49	1577	5768	quiescin sulfhydryl oxidase 1
CCT4	258	4.531	124.512	84	1686	10575	chaperonin containing TCP1 subunit 4
LRAT	259	4.52	124.447	41	652	9227	lecithin retinol acyltransferase
CYP4F11	260	4.518	139.515	219	5734	57834	cytochrome P450 family 4 subfamily F member 11
SYDE1	261	4.51	117.854	115	2460	85360	synapse defective Rho GTPase homolog 1
HINT2	262	4.506	120.052	133	3586	84681	histidine triad nucleotide binding protein 2
CLCN7	263	4.502	117.183	142	4204	1186	chloride voltage-gated channel 7
METTL9	264	4.497	122.924	1827	22515	51108	methyltransferase like 9
RNF115	265	4.48	128.378	47	1320	27246	ring finger protein 115
MEPCE	266	4.479	128.433	139	4237	56257	methylphosphate capping enzyme
CWF19L2	267	4.479	121.444	222	5447	143884	CWF19 like cell cycle control factor 2
STAR	268	4.472	126.797	65	1797	6770	steroidogenic acute regulatory protein
NINJ1	269	4.444	116.087	106	3390	4814	ninjurin 1
TUBB8	270	4.422	124.391	205	6143	347688	tubulin beta 8 class VIII
MKRN2	271	4.413	127.994	155	4750	23609	makorin ring finger protein 2
DET1	272	4.411	110.186	318	10718	55070	DET1 partner of COP1 E3 ubiquitin ligase
RPS6	273	4.38	121.194	60	1702	6194	ribosomal protein S6
CCNF	274	4.366	133.689	171	5897	899	cyclin F
EEF1B2	275	4.357	126.181	201	5508	1933	eukaryotic translation elongation factor 1 beta 2
LDB2	276	4.349	136.931	68	1578	9079	LIM domain binding 2
ERC2	277	4.338	121.654	225	7509	26059	ELKS/RAB6-interacting/CAST family member 2
KIT	278	4.332	107.63	342	8711	3815	KIT proto-oncogene, receptor tyrosine kinase
TSPAN32	279	4.308	116.947	196	5808	10077	tetraspanin 32
SPATA31E1	280	4.306	117.324	219	6528	286234	SPATA31 subfamily E member 1
SF3A3	281	4.303	118.721	119	3563	10946	splicing factor 3a subunit 3
SPACA9	282	4.294	114.54	298	9431	11092	sperm acrosome associated 9
NCOA2	283	4.262	129.132	66	2320	10499	nuclear receptor coactivator 2
RPL6	284	4.258	109.381	37	1011	6128	ribosomal protein L6
UTRN	285	4.248	135.4	105	3614	7402	utrophin
TCAP	286	4.233	111.959	296	7429	8557	titin-cap
SBK1	287	4.223	116.105	146	3393	388228	SH3 domain binding kinase 1
SNX12	288	4.216	122.161	242	7682	29934	sorting nexin 12
PRTN3	289	4.209	130.393	161	6079	5657	proteinase 3
TRIM23	290	4.196	126.748	299	8998	373	tripartite motif containing 23
APPL2	291	4.188	114.971	258	6502	55198	adaptor protein, phosphotyrosine interacting with PH domain and leucine zipper 2
RPL9	292	4.184	117.515	88	2634	6133	ribosomal protein L9
OR9I1	293	4.182	111.724	310	7325	219954	olfactory receptor family 9 subfamily I member 1
TSLP	294	4.174	109.085	99	4343	85480	thymic stromal lymphopoietin
PAIP2	295	4.152	116.461	91	1812	51247	poly(A) binding protein interacting protein 2
TXLNGY	296	4.151	117.189	370	12074	246126	taxilin gamma pseudogene, Y-linked
ATP2B2	297	4.149	122.734	104	2405	491	ATPase plasma membrane Ca2+ transporting 2
RPS11	298	4.139	111.999	85	1995	6205	ribosomal protein S11
MYL6B	299	4.129	121.188	286	8707	140465	myosin light chain 6B
RIC8A	300	4.113	115.054	222	4316	60626	RIC8 guanine nucleotide exchange factor A
NCBP1	301	4.112	119.543	173	4959	4686	nuclear cap binding protein subunit 1
ILVBL	302	4.105	121.991	129	3753	10994	ilvB acetolactate synthase like
MAVS	303	4.104	114.6	197	5586	57506	mitochondrial antiviral signaling protein
CREB1	304	4.1	121.957	296	7599	1385	cAMP responsive element binding protein 1
COG2	305	4.098	116.935	380	11654	22796	component of oligomeric golgi complex 2
ADAM10	306	4.08	129.514	296	5607	102	ADAM metallopeptidase domain 10
PRPF31	307	4.08	109.201	157	4403	26121	pre-mRNA processing factor 31
MCOLN2	308	4.077	115.219	266	7174	255231	mucolipin 2
CNKSR1	309	4.076	110.645	191	5881	10256	connector enhancer of kinase suppressor of Ras 1
SRPK1	310	4.075	115.481	241	6054	6732	SRSF protein kinase 1
PPP2R1B	311	4.066	130.146	244	9883	5519	protein phosphatase 2 scaffold subunit Abeta
PSMD14	312	4.057	134.701	10	326	10213	proteasome 26S subunit, non-ATPase 14
REG3G	313	4.055	110.165	252	7695	130120	regenerating family member 3 gamma
HOXC6	314	4.052	127.776	189	4472	3223	homeobox C6
CT47A2	315	4.047	111.28	215	3604	728090	cancer/testis antigen family 47 member A2
ENPP4	316	4.04	115.907	163	4877	22875	ectonucleotide pyrophosphatase/phosphodiesterase 4
DUSP3	317	4.036	129.945	124	5273	1845	dual specificity phosphatase 3
NAA80	318	4.035	127.663	178	3729	24142	N(alpha)-acetyltransferase 80, NatH catalytic subunit
ETHE1	319	4.028	111.255	123	3893	23474	ETHE1 persulfide dioxygenase
TRIP13	320	4.027	135.853	69	4689	9319	thyroid hormone receptor interactor 13
TBXT	321	4.017	125.884	212	5675	6862	T-box transcription factor T
KRTAP12-1	322	4.013	117.491	297	10516	353332	keratin associated protein 12-1
PRR34	323	4.007	109.993	192	4251	55267	PRR34 long non-coding RNA
XKR6	324	4.002	114.149	185	3021	286046	XK related 6
RNF113B	325	3.999	125.621	125	3596	140432	ring finger protein 113B
ADH1C	326	3.998	122.902	110	2044	126	alcohol dehydrogenase 1C (class I), gamma polypeptide
LBHD1	327	3.995	114.552	276	9241	79081	LBH domain containing 1
TBCA	328	3.993	106.751	225	5169	6902	tubulin folding cofactor A
FBL	329	3.985	121.045	121	3238	2091	fibrillarin
RSPH3	330	3.971	111.059	155	4566	83861	radial spoke head 3
PSMC3	331	3.97	122.73	29	894	5702	proteasome 26S subunit, ATPase 3
DTL	332	3.963	118.482	69	2710	51514	denticleless E3 ubiquitin protein ligase homolog
SYT1	333	3.959	133.895	91	4379	6857	synaptotagmin 1
DNAJC4	334	3.958	113.246	114	3542	3338	DnaJ heat shock protein family (Hsp40) member C4
ITGB5	335	3.956	133.935	288	5099	3693	integrin subunit beta 5
EFNA4	336	3.955	106.495	261	7737	1945	ephrin A4
MPHOSPH6	337	3.953	117.343	142	3751	10200	M-phase phosphoprotein 6
PSPH	338	3.947	129.352	177	7831	5723	phosphoserine phosphatase
FOXB2	339	3.946	121.731	241	3747	442425	forkhead box B2
C11orf68	340	3.946	121.761	85	2185	83638	chromosome 11 open reading frame 68
IRF7	341	3.937	120.994	108	2253	3665	interferon regulatory factor 7
ADCY6	342	3.928	123.238	197	4560	112	adenylate cyclase 6
CLPSL2	343	3.924	121.61	230	8545	389383	colipase like 2
PEX10	344	3.924	125.193	74	2121	5192	peroxisomal biogenesis factor 10
TAZ	345	3.91	120.346	156	2917	6901	tafazzin
C8orf31	346	3.899	118.403	219	5779	286122	chromosome 8 open reading frame 31 (putative)
MESD	347	3.898	116.806	275	9133	23184	mesoderm development LRP chaperone
VWC2	348	3.895	113.674	147	4030	375567	von Willebrand factor C domain containing 2
SEC61A1	349	3.89	118.833	221	7460	29927	Sec61 translocon alpha 1 subunit
INF2	350	3.886	113.637	178	4198	64423	inverted formin, FH2 and WH2 domain containing
AHNAK	351	3.869	123.686	170	4129	79026	AHNAK nucleoprotein
ENDOU	352	3.863	119.314	231	6987	8909	endonuclease, poly(U) specific
ATF1	353	3.852	132.239	152	3473	466	activating transcription factor 1
ACTN4	354	3.849	115.982	323	6817	81	actinin alpha 4
DPY19L2	355	3.841	114.853	258	8308	283417	dpy-19 like 2
ENTPD1	356	3.828	120.349	119	3583	953	ectonucleoside triphosphate diphosphohydrolase 1
CDC40	357	3.819	115.846	53	1436	51362	cell division cycle 40
CCR8	358	3.819	123.544	205	7261	1237	C-C motif chemokine receptor 8
ODAPH	359	3.809	109.282	311	7581	152816	odontogenesis associated phosphoprotein
NSMCE4A	360	3.804	119.657	118	2614	54780	NSE4 homolog A, SMC5-SMC6 complex component
GPR22	361	3.795	119.384	184	5431	2845	G protein-coupled receptor 22
HES4	362	3.794	115.729	42	925	57801	hes family bHLH transcription factor 4
CCT8	363	3.788	120.114	146	4809	10694	chaperonin containing TCP1 subunit 8
ZMYND8	364	3.786	134.055	120	4999	23613	zinc finger MYND-type containing 8
UBL5	365	3.783	120.084	71	1706	59286	ubiquitin like 5
COP1	366	3.781	129.352	271	10167	64326	COP1 E3 ubiquitin ligase
PACSIN2	367	3.757	107.611	194	5066	11252	protein kinase C and casein kinase substrate in neurons 2
SOHLH1	368	3.754	123.021	168	3278	402381	spermatogenesis and oogenesis specific basic helix-loop-helix 1
CACNA1H	369	3.747	113.698	73	1404	8912	calcium voltage-gated channel subunit alpha1 H
ZNF205	370	3.743	107.021	178	4144	7755	zinc finger protein 205
BDP1	371	3.736	124.738	65	1406	55814	B double prime 1, subunit of RNA polymerase III transcription initiation factor IIIB
TMEM187	372	3.735	115.179	155	4159	8269	transmembrane protein 187
MFAP1	373	3.731	116.258	87	3148	4236	microfibril associated protein 1
IRF9	374	3.73	122.289	394	15287	10379	interferon regulatory factor 9
TMIGD1	375	3.728	115.146	216	4047	388364	transmembrane and immunoglobulin domain containing 1
SIK1	376	3.707	105.747	317	7651	150094	salt inducible kinase 1
TM9SF2	377	3.706	115.056	217	5967	9375	transmembrane 9 superfamily member 2
UFC1	378	3.705	119.622	125	2659	51506	ubiquitin-fold modifier conjugating enzyme 1
TMEM108	379	3.698	119.16	212	5446	66000	transmembrane protein 108
GTPBP1	380	3.695	125.456	141	2459	9567	GTP binding protein 1
PLRG1	381	3.694	114.196	134	4133	5356	pleiotropic regulator 1
TMTC4	382	3.691	120.329	264	5179	84899	transmembrane and tetratricopeptide repeat containing 4
BAMBI	383	3.691	118.949	30	992	25805	BMP and activin membrane bound inhibitor
ZNF697	384	3.684	119.094	245	7943	90874	zinc finger protein 697
DGKA	385	3.684	113.827	146	3783	1606	diacylglycerol kinase alpha
ATP6V1F	386	3.679	121.981	226	7496	9296	ATPase H+ transporting V1 subunit F
TG	387	3.667	129.826	144	3388	7038	thyroglobulin
C12orf54	388	3.663	118.237	223	4826	121273	chromosome 12 open reading frame 54
DUX1	389	3.662	123.922	195	4642	26584	double homeobox 1
LMOD1	390	3.655	109.843	147	4762	25802	leiomodin 1
ADGRG2	391	3.645	118.491	324	8994	10149	adhesion G protein-coupled receptor G2
LBX2	392	3.645	115.045	358	7912	85474	ladybird homeobox 2
SLC19A2	393	3.644	119.26	203	4329	10560	solute carrier family 19 member 2
POLR2A	394	3.643	123.816	2	19	5430	RNA polymerase II subunit A
NLN	395	3.637	118.054	89	2329	57486	neurolysin
FXYD2	396	3.625	127.197	151	4682	486	FXYD domain containing ion transport regulator 2
DNAJC12	397	3.618	114.476	257	6475	56521	DnaJ heat shock protein family (Hsp40) member C12
EIF2B5	398	3.61	129.404	177	5765	8893	eukaryotic translation initiation factor 2B subunit epsilon
ZNF691	399	3.609	119.875	319	7732	51058	zinc finger protein 691
CDO1	400	3.608	118.415	27	609	1036	cysteine dioxygenase type 1
CDIP1	401	3.602	118.51	338	8880	29965	cell death inducing p53 target 1
TOP1	402	3.59	121.441	173	5001	7150	DNA topoisomerase I
LTA	403	3.59	115.697	123	3147	4049	lymphotoxin alpha
ADAM8	404	3.579	117.735	202	7629	101	ADAM metallopeptidase domain 8
CNOT1	405	3.579	116.851	170	4889	23019	CCR4-NOT transcription complex subunit 1
RPS19	406	3.576	115.639	124	3573	6223	ribosomal protein S19
ARHGAP45	407	3.573	120.309	114	1507	23526	Rho GTPase activating protein 45
P2RX6	408	3.571	112.883	74	2264	9127	purinergic receptor P2X 6
CHRNA3	409	3.57	112.88	93	2001	1136	cholinergic receptor nicotinic alpha 3 subunit
NT5C	410	3.567	126.808	98	4990	30833	5', 3'-nucleotidase, cytosolic
FAM83F	411	3.566	116.357	291	6574	113828	family with sequence similarity 83 member F
RPRML	412	3.564	113.61	236	8688	388394	reprimo like
SPRYD4	413	3.559	118.506	304	7882	283377	SPRY domain containing 4
CCDC112	414	3.559	116.317	207	5175	153733	coiled-coil domain containing 112
ETV2	415	3.558	112.812	349	10425	2116	ETS variant 2
HSD11B1	416	3.556	121.233	158	3859	3290	hydroxysteroid 11-beta dehydrogenase 1
ECM1	417	3.552	118.058	115	2516	1893	extracellular matrix protein 1
LMX1B	418	3.548	116.619	173	4614	4010	LIM homeobox transcription factor 1 beta
DHRSX	419	3.547	119.071	296	7548	207063	dehydrogenase/reductase X-linked
RND3	420	3.542	121.147	409	11272	390	Rho family GTPase 3
C16orf58	421	3.538	112.098	298	4335	64755	chromosome 16 open reading frame 58
PEX6	422	3.531	120.623	145	4224	5190	peroxisomal biogenesis factor 6
IFT88	423	3.526	108.267	104	3236	8100	intraflagellar transport 88
RAB20	424	3.522	120.566	180	3952	55647	RAB20, member RAS oncogene family
THRSP	425	3.513	115.192	195	4433	7069	thyroid hormone responsive
ARSK	426	3.51	118.846	315	10360	153642	arylsulfatase family member K
DNAJC11	427	3.509	117	184	10270	55735	DnaJ heat shock protein family (Hsp40) member C11
TOR1B	428	3.506	107.227	213	4334	27348	torsin family 1 member B
OR2F2	429	3.504	109.633	284	6929	135948	olfactory receptor family 2 subfamily F member 2
XKR7	430	3.503	117.428	64	2023	343702	XK related 7
CXADR	431	3.495	121.448	63	3373	1525	CXADR Ig-like cell adhesion molecule
KTI12	432	3.493	111.896	373	10456	112970	KTI12 chromatin associated homolog
RXRB	433	3.492	124.14	115	1214	6257	retinoid X receptor beta
FAM57A	434	3.488	105.134	221	6870	79850	family with sequence similarity 57 member A
PPP6C	435	3.48	126.223	173	5573	5537	protein phosphatase 6 catalytic subunit
CSNK1G2-AS1	436	3.476	108.088	167	5195	255193	CSNK1G2 antisense RNA 1
NOTCH3	437	3.476	121.435	216	5766	4854	notch receptor 3
SLC39A11	438	3.468	118.547	232	6829	201266	solute carrier family 39 member 11
PYCR3	439	3.467	130.901	190	3920	65263	pyrroline-5-carboxylate reductase 3
GPATCH3	440	3.459	118.033	305	8503	63906	G-patch domain containing 3
COX7A1	441	3.458	113.812	273	5906	1346	cytochrome c oxidase subunit 7A1
CDC42EP2	442	3.455	109.45	244	5047	10435	CDC42 effector protein 2
SVOPL	443	3.454	108.01	65	1971	136306	SVOP like
PA2G4	444	3.451	125.23	87	1565	5036	proliferation-associated 2G4
LGSN	445	3.437	122.68	265	7604	51557	lengsin, lens protein with glutamine synthetase domain
ARTN	446	3.433	114.945	128	3513	9048	artemin
SLC35A5	447	3.426	131.373	43	2574	55032	solute carrier family 35 member A5
NME8	448	3.419	121.131	240	6756	51314	NME/NM23 family member 8
PRKCB	449	3.417	120.94	869	19140	5579	protein kinase C beta
WIPI1	450	3.416	112.946	281	5935	55062	WD repeat domain, phosphoinositide interacting 1
DOK4	451	3.413	114.946	204	7570	55715	docking protein 4
CATSPER1	452	3.412	112.147	96	2670	117144	cation channel sperm associated 1
LINC01600	453	3.407	116.709	199	6315	154386	long intergenic non-protein coding RNA 1600
EPO	454	3.403	105.237	209	4804	2056	erythropoietin
UBTF	455	3.401	131.184	143	4507	7343	upstream binding transcription factor
FGFR1	456	3.397	104.813	218	6254	2260	fibroblast growth factor receptor 1
SLC39A4	457	3.395	118.322	258	5666	55630	solute carrier family 39 member 4
CACNG1	458	3.392	112.057	209	4950	786	calcium voltage-gated channel auxiliary subunit gamma 1
FBXO38	459	3.392	126.461	211	5906	81545	F-box protein 38
ARHGAP12	460	3.389	116.61	228	5733	94134	Rho GTPase activating protein 12
USP10	461	3.388	124.804	121	2673	9100	ubiquitin specific peptidase 10
ZNF271P	462	3.387	117.45	193	5739	10778	zinc finger protein 271, pseudogene
ZNF74	463	3.382	115.757	239	6878	7625	zinc finger protein 74
EXOSC5	464	3.382	119.146	106	1979	56915	exosome component 5
CPNE2	465	3.379	104.785	219	5074	221184	copine 2
CES3	466	3.377	119.12	173	2016	23491	carboxylesterase 3
-	467	3.376	115.866	204	3086	155060	-
WNT9A	468	3.375	115.719	152	4545	7483	Wnt family member 9A
PIGL	469	3.372	127.618	179	5893	9487	phosphatidylinositol glycan anchor biosynthesis class L
RPL7	470	3.371	109.06	69	2093	6129	ribosomal protein L7
C1QTNF12	471	3.371	111.885	223	6148	388581	C1q and TNF related 12
GPC6	472	3.369	105.129	208	3978	10082	glypican 6
CSF1R	473	3.363	104.71	984	18145	1436	colony stimulating factor 1 receptor
C12orf45	474	3.363	111.322	130	3466	121053	chromosome 12 open reading frame 45
TUBA1B	475	3.361	120.753	54	1362	10376	tubulin alpha 1b
IQSEC3	476	3.357	112.067	152	4430	440073	IQ motif and Sec7 domain 3
RGS9	477	3.35	117.517	206	8253	8787	regulator of G protein signaling 9
SERGEF	478	3.349	117.515	77	2405	26297	secretion regulating guanine nucleotide exchange factor
CCT3	479	3.346	127.421	123	4454	7203	chaperonin containing TCP1 subunit 3
LARP1B	480	3.341	118.403	193	4642	55132	La ribonucleoprotein domain family member 1B
ALX4	481	3.332	117.951	14	431	60529	ALX homeobox 4
FBXL8	482	3.324	125.957	129	3349	55336	F-box and leucine rich repeat protein 8
TCEA3	483	3.323	119.817	180	5069	6920	transcription elongation factor A3
TPI1	484	3.319	112.346	126	2581	7167	triosephosphate isomerase 1
ST20-AS1	485	3.317	118.284	246	8009	283687	ST20 antisense RNA 1
IFNL2	486	3.315	107.971	157	4251	282616	interferon lambda 2
DOLPP1	487	3.314	127.952	155	5285	57171	dolichyldiphosphatase 1
C14orf178	488	3.312	114.993	256	7101	283579	chromosome 14 open reading frame 178
PPAN-P2RY11	489	3.311	117.791	208	6254	692312	PPAN-P2RY11 readthrough
SCTR	490	3.307	116.474	236	6578	6344	secretin receptor
PLAAT3	491	3.3	114.893	155	3374	11145	phospholipase A and acyltransferase 3
KHSRP	492	3.298	128.907	123	2471	8570	KH-type splicing regulatory protein
ATP2A2	493	3.287	120.419	170	5083	488	ATPase sarcoplasmic/endoplasmic reticulum Ca2+ transporting 2
ITGA11	494	3.286	130.326	134	4874	22801	integrin subunit alpha 11
SYNPO	495	3.285	108.82	257	5230	11346	synaptopodin
BTF3	496	3.285	117.135	63	1793	689	basic transcription factor 3
ZFYVE16	497	3.282	105.932	180	4641	9765	zinc finger FYVE-type containing 16
HLA-DRB5	498	3.281	114.39	123	4509	3127	major histocompatibility complex, class II, DR beta 5
CDC42	499	3.28	117.441	410	11713	998	cell division cycle 42
CTAGE1	500	3.273	111.756	308	9130	64693	cutaneous T cell lymphoma-associated antigen 1
SRSF7	501	3.267	115.162	163	5611	6432	serine and arginine rich splicing factor 7
DMAP1	502	3.266	116.851	261	9823	55929	DNA methyltransferase 1 associated protein 1
MTCL1	503	3.263	112.927	146	3194	23255	microtubule crosslinking factor 1
MTIF3	504	3.263	118.421	158	3295	219402	mitochondrial translational initiation factor 3
PDGFRB	505	3.259	112.032	291	5482	5159	platelet derived growth factor receptor beta
NCKAP1	506	3.257	112.98	372	8827	10787	NCK associated protein 1
TNPO1	507	3.255	116.162	164	4151	3842	transportin 1
FRMPD1	508	3.247	107.735	140	3269	22844	FERM and PDZ domain containing 1
CDCA5	509	3.246	114.238	109	4178	113130	cell division cycle associated 5
DUSP19	510	3.236	124.591	187	7304	142679	dual specificity phosphatase 19
SAMD4B	511	3.223	111.255	280	6332	55095	sterile alpha motif domain containing 4B
PGM1	512	3.219	127.199	354	14322	5236	phosphoglucomutase 1
IVL	513	3.217	114.116	181	4470	3713	involucrin
PFKFB4	514	3.213	124.441	148	8799	5210	6-phosphofructo-2-kinase/fructose-2,6-biphosphatase 4
GBA	515	3.213	129.351	156	4709	2629	glucosylceramidase beta
IRX4	516	3.211	117.022	221	3858	50805	iroquois homeobox 4
ANGPTL4	517	3.21	104.247	226	5110	51129	angiopoietin like 4
TMA7	518	3.203	119.837	237	4071	51372	translation machinery associated 7 homolog
SYCP2L	519	3.2	107.095	127	3102	221711	synaptonemal complex protein 2 like
ATG2A	520	3.195	108.481	290	8659	23130	autophagy related 2A
UPK1A	521	3.191	106.56	342	8901	11045	uroplakin 1A
CLCF1	522	3.191	121.322	64	1665	23529	cardiotrophin like cytokine factor 1
IGIP	523	3.19	114.421	423	12678	492311	IgA inducing protein
SARNP	524	3.188	112.955	290	9312	84324	SAP domain containing ribonucleoprotein
PAFAH1B3	525	3.188	126.237	226	6472	5050	platelet activating factor acetylhydrolase 1b catalytic subunit 3
PHF1	526	3.187	120.978	91	3096	5252	PHD finger protein 1
ATF7	527	3.186	120.938	119	2795	11016	activating transcription factor 7
ZNF668	528	3.185	115.819	288	7706	79759	zinc finger protein 668
TYRP1	529	3.179	118.311	171	5549	7306	tyrosinase related protein 1
ASB17	530	3.176	124.859	272	8495	127247	ankyrin repeat and SOCS box containing 17
CDCP2	531	3.171	117.467	140	4880	200008	CUB domain containing protein 2
PPA1	532	3.165	126.067	195	9300	5464	pyrophosphatase (inorganic) 1
BAG3	533	3.165	126.761	142	6216	9531	BCL2 associated athanogene 3
MCM4	534	3.165	126.761	114	4551	4173	minichromosome maintenance complex component 4
NUP93	535	3.163	104.485	129	2590	9688	nucleoporin 93
CRNKL1	536	3.161	113.857	74	2045	51340	crooked neck pre-mRNA splicing factor 1
PTK2	537	3.153	104.077	298	8576	5747	protein tyrosine kinase 2
SCARF2	538	3.15	126.647	260	11268	91179	scavenger receptor class F member 2
CHEK1	539	3.148	104.062	165	4276	1111	checkpoint kinase 1
YJU2	540	3.148	110.933	241	6471	55702	YJU2 splicing factor homolog
ZNF512B	541	3.146	112.501	261	4404	57473	zinc finger protein 512B
ARID3C	542	3.145	116.253	165	4862	138715	AT-rich interaction domain 3C
FKBP11	543	3.144	120.643	156	4234	51303	FKBP prolyl isomerase 11
INO80C	544	3.134	108.16	286	9815	125476	INO80 complex subunit C
METTL22	545	3.128	116.475	241	7386	79091	methyltransferase like 22
MECP2	546	3.123	128.807	184	5279	4204	methyl-CpG binding protein 2
WDR55	547	3.123	110.261	265	7866	54853	WD repeat domain 55
KLK5	548	3.12	122.978	229	4832	25818	kallikrein related peptidase 5
SLC44A3	549	3.119	113.96	213	5142	126969	solute carrier family 44 member 3
PSMA5	550	3.119	122.973	66	3138	5686	proteasome subunit alpha 5
HPS4	551	3.118	106.341	197	5261	89781	HPS4 biogenesis of lysosomal organelles complex 3 subunit 2
DGKG	552	3.118	103.97	255	6363	1608	diacylglycerol kinase gamma
ZP3	553	3.117	108.225	320	8420	7784	zona pellucida glycoprotein 3
SFXN2	554	3.108	117.842	48	1296	118980	sideroflexin 2
SMPD1	555	3.107	118.507	168	6521	6609	sphingomyelin phosphodiesterase 1
CCNC	556	3.107	125.632	189	5665	892	cyclin C
CNOT10	557	3.104	112.347	269	7854	25904	CCR4-NOT transcription complex subunit 10
HPS1	558	3.099	116.769	184	5783	3257	HPS1 biogenesis of lysosomal organelles complex 3 subunit 1
PPP1R10	559	3.092	115.115	112	3209	5514	protein phosphatase 1 regulatory subunit 10
HBE1	560	3.084	128.568	79	2376	3046	hemoglobin subunit epsilon 1
ARHGAP24	561	3.082	110.465	287	8942	83478	Rho GTPase activating protein 24
FASTKD1	562	3.077	106.655	231	4743	79675	FAST kinase domains 1
TSPYL1	563	3.074	106.21	281	7356	7259	TSPY like 1
ORMDL2	564	3.073	115.9	114	4406	29095	ORMDL sphingolipid biosynthesis regulator 2
GCGR	565	3.073	118.709	267	8111	2642	glucagon receptor
COA3	566	3.068	112.145	152	2362	28958	cytochrome c oxidase assembly factor 3
IGSF11	567	3.064	115.856	150	4522	152404	immunoglobulin superfamily member 11
KRT80	568	3.061	116.865	340	8693	144501	keratin 80
CDX1	569	3.061	120.606	162	3370	1044	caudal type homeobox 1
DOLK	570	3.059	116.854	232	6198	22845	dolichol kinase
ZNF417	571	3.058	106.589	172	5932	147687	zinc finger protein 417
CACUL1	572	3.056	123.97	129	4020	143384	CDK2 associated cullin domain 1
NR1H3	573	3.054	125.877	158	5878	10062	nuclear receptor subfamily 1 group H member 3
H1FX	574	3.052	116.54	212	6896	8971	H1 histone family member X
STRBP	575	3.051	107.046	326	7966	55342	spermatid perinuclear RNA binding protein
CHST7	576	3.05	116.271	223	8193	56548	carbohydrate sulfotransferase 7
GLRA4	577	3.049	110.472	163	4864	441509	glycine receptor alpha 4
NDUFA9	578	3.048	114.838	163	2578	4704	NADH:ubiquinone oxidoreductase subunit A9
FAM170A	579	3.047	112.307	282	7470	340069	family with sequence similarity 170 member A
TSPAN18	580	3.046	113.397	233	4187	90139	tetraspanin 18
MAP4K1	581	3.045	118.527	119	4263	11184	mitogen-activated protein kinase kinase kinase kinase 1
RPL26	582	3.044	115.756	109	3392	6154	ribosomal protein L26
CCDC183	583	3.044	107.918	298	5274	84960	coiled-coil domain containing 183
LSM6	584	3.037	104.804	63	1496	11157	LSM6 homolog, U6 small nuclear RNA and mRNA degradation associated
MAST1	585	3.036	118.471	203	4971	22983	microtubule associated serine/threonine kinase 1
PRDX4	586	3.031	120.442	146	3180	10549	peroxiredoxin 4
NACA2	587	3.028	114.176	201	3177	342538	nascent polypeptide associated complex subunit alpha 2
TIAF1	588	3.027	113.312	163	5912	9220	TGFB1-induced anti-apoptotic factor 1
TBC1D16	589	3.023	113.306	194	4934	125058	TBC1 domain family member 16
JAG2	590	3.019	128.338	133	4565	3714	jagged canonical Notch ligand 2
ATF6B	591	3.019	121.073	279	4368	1388	activating transcription factor 6 beta
TMA16	592	3.016	110.806	237	6473	55319	translation machinery associated 16 homolog
HNRNPDL	593	3.014	113.257	257	8528	9987	heterogeneous nuclear ribonucleoprotein D like
PPIE	594	3.014	120.345	162	5085	10450	peptidylprolyl isomerase E
SLC11A2	595	3.012	116.047	59	2397	4891	solute carrier family 11 member 2
AHCYL2	596	3.011	111.481	151	4573	23382	adenosylhomocysteinase like 2
ARL10	597	3.011	111.129	288	5176	285598	ADP ribosylation factor like GTPase 10
B4GALT7	598	3.01	119.716	144	4295	11285	beta-1,4-galactosyltransferase 7
SPAG1	599	3.009	116.333	285	8451	6674	sperm associated antigen 1
ZNF618	600	3.009	114.522	146	3003	114991	zinc finger protein 618
KDR	601	3.009	110.977	245	6805	3791	kinase insert domain receptor
DMXL2	602	3.006	106.399	218	7445	23312	Dmx like 2
PLXDC2	603	3.004	111.682	290	6841	84898	plexin domain containing 2
NYX	604	3.002	103.979	182	5964	60506	nyctalopin
TCF7L1	605	2.993	114.484	143	2688	83439	transcription factor 7 like 1
C1orf158	606	2.991	116.477	373	9770	93190	chromosome 1 open reading frame 158
P2RY11	607	2.991	114.584	41	1055	5032	purinergic receptor P2Y11
DHX57	608	2.99	111.876	270	6847	90957	DExH-box helicase 57
MAGEA2B	609	2.99	105.961	216	6842	266740	MAGE family member A2B
LZTR1	610	2.988	114.45	109	2155	8216	leucine zipper like transcription regulator 1
UBR3	611	2.981	119.796	185	6414	130507	ubiquitin protein ligase E3 component n-recognin 3
OR2C1	612	2.976	107.648	306	9828	4993	olfactory receptor family 2 subfamily C member 1
ANKRD11	613	2.976	110.658	261	7962	29123	ankyrin repeat domain 11
TNRC6C	614	2.972	113.171	258	9518	57690	trinucleotide repeat containing adaptor 6C
PHC2	615	2.971	126.413	97	2076	1912	polyhomeotic homolog 2
PIK3C2A	616	2.969	118.035	205	7680	5286	phosphatidylinositol-4-phosphate 3-kinase catalytic subunit type 2 alpha
HMOX2	617	2.968	116.626	235	5063	3163	heme oxygenase 2
SIRPD	618	2.968	106.265	286	9230	128646	signal regulatory protein delta
EBLN2	619	2.966	109.976	275	6414	55096	endogenous Bornavirus like nucleoprotein 2
C19orf33	620	2.963	109.427	283	9042	64073	chromosome 19 open reading frame 33
OTX2	621	2.96	113.57	255	7064	5015	orthodenticle homeobox 2
HGF	622	2.96	114.285	224	7906	3082	hepatocyte growth factor
POLR2B	623	2.954	127.848	49	1370	5431	RNA polymerase II subunit B
TEKT4P2	624	2.95	111.425	265	9310	100132288	tektin 4 pseudogene 2
GDE1	625	2.949	110.515	115	2424	51573	glycerophosphodiester phosphodiesterase 1
HGD	626	2.946	110.502	169	3659	3081	homogentisate 1,2-dioxygenase
RBX1	627	2.945	123.147	160	4477	9978	ring-box 1
ELMSAN1	628	2.942	112.981	382	12437	91748	ELM2 and Myb/SANT domain containing 1
LGALS3BP	629	2.934	115.059	166	5417	3959	galectin 3 binding protein
GABARAPL2	630	2.932	119.891	149	3598	11345	GABA type A receptor associated protein like 2
DDX3Y	631	2.932	119.175	122	3153	8653	DEAD-box helicase 3 Y-linked
P2RX1	632	2.924	109.894	226	4774	5023	purinergic receptor P2X 1
FZD4	633	2.923	117.74	220	5813	8322	frizzled class receptor 4
SHMT1	634	2.921	116.614	253	5357	6470	serine hydroxymethyltransferase 1
GRIA2	635	2.92	109.877	194	5563	2891	glutamate ionotropic receptor AMPA type subunit 2
DBF4B	636	2.92	109.957	330	7500	80174	DBF4 zinc finger B
MYO1A	637	2.917	125.999	41	1423	4640	myosin IA
SHISA5	638	2.915	109.762	243	5800	51246	shisa family member 5
NAA10	639	2.915	115.222	233	6539	8260	N(alpha)-acetyltransferase 10, NatA catalytic subunit
MAP2	640	2.914	119.794	315	10451	4133	microtubule associated protein 2
PRPF4B	641	2.913	117.675	207	7506	8899	pre-mRNA processing factor 4B
ZDHHC16	642	2.913	104.415	210	4475	84287	zinc finger DHHC-type containing 16
GDF10	643	2.909	124.15	116	3864	2662	growth differentiation factor 10
BNC2	644	2.908	115.084	285	8613	54796	basonuclin 2
PTPN9	645	2.908	122.397	164	7178	5780	protein tyrosine phosphatase non-receptor type 9
PTPRU	646	2.902	122.359	129	3835	10076	protein tyrosine phosphatase receptor type U
CDC5L	647	2.898	118.326	110	4040	988	cell division cycle 5 like
IL15RA	648	2.898	115.118	220	3396	3601	interleukin 15 receptor subunit alpha
PPP2R1A	649	2.894	122.304	238	7111	5518	protein phosphatase 2 scaffold subunit Aalpha
GLIPR2	650	2.892	104.349	228	5085	152007	GLI pathogenesis related 2
NUP107	651	2.89	113.137	201	4098	57122	nucleoporin 107
ITGAL	652	2.889	117.177	330	9575	3683	integrin subunit alpha L
ILK	653	2.888	117.51	220	5845	3611	integrin linked kinase
RASAL3	654	2.885	105.142	261	6240	64926	RAS protein activator like 3
DNAJC6	655	2.884	103.203	191	4981	9829	DnaJ heat shock protein family (Hsp40) member C6
ALG2	656	2.882	120.187	100	2804	85365	ALG2 alpha-1,3/1,6-mannosyltransferase
RGS2	657	2.881	113.096	233	5946	5997	regulator of G protein signaling 2
NUP160	658	2.879	105.123	242	4981	23279	nucleoporin 160
KAT8	659	2.878	119.594	186	6726	84148	lysine acetyltransferase 8
SYT5	660	2.875	106.429	327	9308	6861	synaptotagmin 5
CRKL	661	2.874	110.409	151	4076	1399	CRK like proto-oncogene, adaptor protein
SEMA3G	662	2.873	114.241	369	13047	56920	semaphorin 3G
SCLY	663	2.872	114.96	116	3039	51540	selenocysteine lyase
TMEM39A	664	2.867	112.634	313	8409	55254	transmembrane protein 39A
RAD23B	665	2.867	120.089	330	10001	5887	RAD23 homolog B, nucleotide excision repair protein
SPATA6	666	2.866	103.145	202	6650	54558	spermatogenesis associated 6
COG7	667	2.865	105.076	287	7829	91949	component of oligomeric golgi complex 7
TTC29	668	2.864	105.893	307	7520	83894	tetratricopeptide repeat domain 29
MRPS23	669	2.862	111.347	327	10092	51649	mitochondrial ribosomal protein S23
NUP62	670	2.861	110.355	171	3661	23636	nucleoporin 62
SEC22C	671	2.86	115.76	197	4608	9117	SEC22 homolog C, vesicle trafficking protein
NRN1	672	2.859	105.573	176	5641	51299	neuritin 1
VCL	673	2.859	119.492	209	5695	7414	vinculin
GTF3A	674	2.855	125.522	75	3483	2971	general transcription factor IIIA
ATP23	675	2.854	117.291	248	5711	91419	ATP23 metallopeptidase and ATP synthase assembly factor homolog
GRIN2C	676	2.852	109.562	181	3994	2905	glutamate ionotropic receptor NMDA type subunit 2C
PJA2	677	2.851	119.056	145	3453	9867	praja ring finger ubiquitin ligase 2
RNF208	678	2.85	119.049	262	4882	727800	ring finger protein 208
RCSD1	679	2.847	112.499	207	6004	92241	RCSD domain containing 1
EEF1AKMT3	680	2.845	115.676	259	5755	25895	EEF1A lysine methyltransferase 3
SLA	681	2.844	107.175	205	4936	6503	Src like adaptor
MARK1	682	2.841	103.136	207	5162	4139	microtubule affinity regulating kinase 1
UTP4	683	2.838	112.934	154	3348	84916	UTP4 small subunit processome component
DCDC1	684	2.834	113.234	186	3291	341019	doublecortin domain containing 1
PLBD2	685	2.833	103.45	162	5148	196463	phospholipase B domain containing 2
ARMC6	686	2.827	112.52	95	2745	93436	armadillo repeat containing 6
FER1L5	687	2.826	115.571	205	5551	90342	fer-1 like family member 5
DNAJB11	688	2.825	113.514	335	6640	51726	DnaJ heat shock protein family (Hsp40) member B11
QTRT2	689	2.822	103.006	170	4080	79691	queuine tRNA-ribosyltransferase accessory subunit 2
TENT4B	690	2.822	113.392	256	5821	64282	terminal nucleotidyltransferase 4B
MISP	691	2.822	111.81	264	5338	126353	mitotic spindle positioning
WDR27	692	2.821	113.174	297	7470	253769	WD repeat domain 27
DDX10	693	2.819	126.955	84	2868	1662	DEAD-box helicase 10
PIANP	694	2.818	105.726	290	7677	196500	PILR alpha associated neural protein
KIF1C	695	2.817	109.867	124	3257	10749	kinesin family member 1C
IL15	696	2.813	107.227	319	9365	3600	interleukin 15
AK3	697	2.812	117.017	1192	22497	50808	adenylate kinase 3
ZSWIM9	698	2.812	110.051	265	10334	374920	zinc finger SWIM-type containing 9
DPF2	699	2.809	118.813	133	3710	5977	double PHD fingers 2
GLTPD2	700	2.806	111.202	237	5277	388323	glycolipid transfer protein domain containing 2
LSM4	701	2.802	110.714	147	4127	25804	LSM4 homolog, U6 small nuclear RNA and mRNA degradation associated
FBXO24	702	2.796	122.045	221	6400	26261	F-box protein 24
KIF18A	703	2.794	114.229	109	2581	81930	kinesin family member 18A
SGSM2	704	2.792	108.768	241	6671	9905	small G protein signaling modulator 2
SNRPD3	705	2.792	112.696	63	1788	6634	small nuclear ribonucleoprotein D3 polypeptide
FBXW4	706	2.791	122.006	93	4602	6468	F-box and WD repeat domain containing 4
CHI3L1	707	2.787	126.762	162	4531	1116	chitinase 3 like 1
FBXO31	708	2.785	121.964	76	1926	79791	F-box protein 31
WAC	709	2.785	115.25	239	8511	51322	WW domain containing adaptor with coiled-coil
MAGOH	710	2.782	112.271	282	8665	4116	mago homolog, exon junction complex subunit
RPS17	711	2.781	106.098	200	4574	6218	ribosomal protein S17
SRSF10	712	2.78	107.12	219	6140	10772	serine and arginine rich splicing factor 10
NEDD8	713	2.778	117.68	237	7444	4738	neural precursor cell expressed, developmentally down-regulated 8
RNF130	714	2.777	118.628	126	2692	55819	ring finger protein 130
PLCB3	715	2.776	126.693	72	1277	5331	phospholipase C beta 3
CRIP1	716	2.774	106.994	347	7176	1396	cysteine rich protein 1
PPP3R1	717	2.773	121.493	178	6168	5534	protein phosphatase 3 regulatory subunit B, alpha
HMOX1	718	2.772	126.497	132	3935	3162	heme oxygenase 1
RIC8B	719	2.772	109.328	183	4982	55188	RIC8 guanine nucleotide exchange factor B
CES2	720	2.771	118.062	158	4908	8824	carboxylesterase 2
PPFIA2	721	2.767	121.455	171	5181	8499	PTPRF interacting protein alpha 2
PRRX2	722	2.765	123.577	125	5613	51450	paired related homeobox 2
KLK8	723	2.764	120.558	172	4756	11202	kallikrein related peptidase 8
PRPF3	724	2.763	114.367	182	5903	9129	pre-mRNA processing factor 3
SOX14	725	2.76	112.579	204	5697	8403	SRY-box 14
BTD	726	2.759	114.27	297	4303	686	biotinidase
SNCAIP	727	2.756	111.491	258	7945	9627	synuclein alpha interacting protein
SUCNR1	728	2.756	116.656	243	7829	56670	succinate receptor 1
RERE	729	2.755	116.366	214	6657	473	arginine-glutamic acid dipeptide repeats
PDPR	730	2.752	123.473	190	5806	55066	pyruvate dehydrogenase phosphatase regulatory subunit
FNDC3B	731	2.751	110.704	313	5377	64778	fibronectin type III domain containing 3B
SMARCA1	732	2.75	124.725	121	3051	6594	SWI/SNF related, matrix associated, actin dependent regulator of chromatin, subfamily a, member 1
CLIP4	733	2.749	105.479	228	5870	79745	CAP-Gly domain containing linker protein family member 4
GNA13	734	2.744	124.679	175	4893	10672	G protein subunit alpha 13
CDC6	735	2.741	118.838	125	3377	990	cell division cycle 6
SOX2	736	2.738	122.868	236	4991	6657	SRY-box 2
GPRC5D	737	2.738	113.074	396	12125	55507	G protein-coupled receptor class C group 5 member D
GINS3	738	2.736	114.629	243	5531	64785	GINS complex subunit 3
RPS13	739	2.724	112.344	92	2000	6207	ribosomal protein S13
RNF126	740	2.723	118.319	169	4522	55658	ring finger protein 126
BCL2	741	2.72	113.789	71	1903	596	BCL2 apoptosis regulator
NPHS2	742	2.719	124.488	139	4994	7827	NPHS2 stomatin family member, podocin
FYB1	743	2.719	112.087	333	7302	2533	FYN binding protein 1
PAX1	744	2.716	123.188	117	4142	5075	paired box 1
CPN2	745	2.716	117.347	98	2174	1370	carboxypeptidase N subunit 2
TAPBP	746	2.716	109.366	159	3291	6892	TAP binding protein
ZIC4	747	2.714	105.141	237	8148	84107	Zic family member 4
NAT8L	748	2.714	117.332	86	3636	339983	N-acetyltransferase 8 like
FUZ	749	2.713	114.522	198	6341	80199	fuzzy planar cell polarity protein
TMPRSS3	750	2.713	120.207	343	5280	64699	transmembrane serine protease 3
GRTP1	751	2.711	106.893	228	4957	79774	growth hormone regulated TBC protein 1
RPL3	752	2.711	108.456	18	484	6122	ribosomal protein L3
FBXO44	753	2.706	121.376	109	2862	93611	F-box protein 44
TTC37	754	2.704	110.245	198	6111	9652	tetratricopeptide repeat domain 37
PPP1CB	755	2.704	121.034	242	10350	5500	protein phosphatase 1 catalytic subunit beta
GALNT9	756	2.704	126.253	189	5895	50614	polypeptide N-acetylgalactosaminyltransferase 9
BOD1	757	2.703	108.405	271	6247	91272	biorientation of chromosomes in cell division 1
NFAT5	758	2.703	112.632	115	3175	10725	nuclear factor of activated T cells 5
TIGIT	759	2.698	113.354	186	4588	201633	T cell immunoreceptor with Ig and ITIM domains
DNPEP	760	2.697	112.819	258	7379	23549	aspartyl aminopeptidase
PRKCSH	761	2.696	109.658	213	4365	5589	protein kinase C substrate 80K-H
PRPF19	762	2.696	121.302	70	4231	27339	pre-mRNA processing factor 19
SELENOK	763	2.694	112.295	347	9332	58515	selenoprotein K
CDK6	764	2.693	109.644	177	5180	1021	cyclin dependent kinase 6
KRT83	765	2.693	116.888	239	5635	3889	keratin 83
IPMK	766	2.693	109.642	179	4922	253430	inositol polyphosphate multikinase
ACYP2	767	2.691	115.1	222	6208	98	acylphosphatase 2
ACMSD	768	2.691	117.509	309	13311	130013	aminocarboxymuconate semialdehyde decarboxylase
DBNDD1	769	2.689	105.265	225	6377	79007	dysbindin domain containing 1
RPS6KA1	770	2.683	116.183	281	8237	6195	ribosomal protein S6 kinase A1
GASK1B	771	2.683	114.379	206	6224	51313	golgi associated kinase 1B
EDEM3	772	2.682	109.201	221	6613	80267	ER degradation enhancing alpha-mannosidase like protein 3
HNMT	773	2.681	115.917	232	10431	3176	histamine N-methyltransferase
HSFY1	774	2.68	122.432	284	8600	86614	heat shock transcription factor Y-linked 1
MFSD11	775	2.68	116.813	162	3760	79157	major facilitator superfamily domain containing 11
RUVBL1	776	2.678	115.899	66	2616	8607	RuvB like AAA ATPase 1
IQCF2	777	2.678	116.805	215	4362	389123	IQ motif containing F2
PDZD3	778	2.674	113.233	284	8802	79849	PDZ domain containing 3
ADAM22	779	2.674	119.942	251	9486	53616	ADAM metallopeptidase domain 22
MTNR1B	780	2.672	112.681	300	11013	4544	melatonin receptor 1B
GMDS	781	2.671	109.142	103	1895	2762	GDP-mannose 4,6-dehydratase
CEP126	782	2.669	106.755	363	8238	57562	centrosomal protein 126
WDR5	783	2.667	103.646	216	4804	11091	WD repeat domain 5
MTPN	784	2.667	112.18	285	8431	136319	myotrophin
PHYHIP	785	2.667	106.514	240	6802	9796	phytanoyl-CoA 2-hydroxylase interacting protein
PSG3	786	2.666	110.535	330	9729	5671	pregnancy specific beta-1-glycoprotein 3
MAT2A	787	2.666	124.078	92	2385	4144	methionine adenosyltransferase 2A
HOXD13	788	2.66	117.293	185	8549	3239	homeobox D13
HTATSF1	789	2.657	109.076	197	5969	27336	HIV-1 Tat specific factor 1
LINC01465	790	2.656	108.197	246	5932	283416	long intergenic non-protein coding RNA 1465
HYLS1	791	2.654	109.529	324	9716	219844	HYLS1 centriolar and ciliogenesis associated
TMPRSS5	792	2.653	112.571	162	6424	80975	transmembrane serine protease 5
APOBEC3A	793	2.652	123.977	94	3583	200315	apolipoprotein B mRNA editing enzyme catalytic subunit 3A
G6PD	794	2.651	113.382	157	3395	2539	glucose-6-phosphate dehydrogenase
GRHPR	795	2.651	118.341	81	1935	9380	glyoxylate and hydroxypyruvate reductase
KRT14	796	2.649	111.807	248	6486	3861	keratin 14
GRIPAP1	797	2.646	102.443	207	6002	56850	GRIP1 associated protein 1
RPL11	798	2.644	105.617	60	1109	6135	ribosomal protein L11
HSD17B2	799	2.642	114.639	148	3398	3294	hydroxysteroid 17-beta dehydrogenase 2
MPHOSPH10	800	2.64	111.911	203	4854	10199	M-phase phosphoprotein 10
ZNF318	801	2.64	105.602	146	3542	24149	zinc finger protein 318
GNAL	802	2.637	108.977	188	3013	2774	G protein subunit alpha L
FBLIM1	803	2.637	114.522	87	1976	54751	filamin binding LIM protein 1
CHD6	804	2.633	108.958	152	4468	84181	chromodomain helicase DNA binding protein 6
PANK3	805	2.633	109.389	191	4956	79646	pantothenate kinase 3
ACTL9	806	2.63	108.555	305	6154	284382	actin like 9
C1QL3	807	2.63	114.128	1472	21151	389941	complement C1q like 3
CDCA8	808	2.629	106.375	139	4774	55143	cell division cycle associated 8
KRT28	809	2.627	112.995	411	11760	162605	keratin 28
TPX2	810	2.621	110.109	62	2058	22974	TPX2 microtubule nucleation factor
CCL14	811	2.616	112.074	140	3982	6358	C-C motif chemokine ligand 14
PRPF38A	812	2.615	111.256	129	2710	84950	pre-mRNA processing factor 38A
TOP1MT	813	2.613	108.857	62	2011	116447	DNA topoisomerase I mitochondrial
CTNS	814	2.611	118.12	93	2612	1497	cystinosin, lysosomal cystine transporter
C2orf40	815	2.609	112.905	381	12960	84417	chromosome 2 open reading frame 40
RPUSD2	816	2.609	118.108	156	3921	27079	RNA pseudouridine synthase domain containing 2
MYO9A	817	2.606	118.094	142	3118	4649	myosin IXA
UFSP1	818	2.605	111.204	179	3787	402682	UFM1 specific peptidase 1 (inactive)
EFS	819	2.604	109.764	122	3496	10278	embryonal Fyn-associated substrate
DDX41	820	2.604	122.291	262	8527	51428	DEAD-box helicase 41
AP2M1	821	2.601	110.263	268	7534	1173	adaptor related protein complex 2 subunit mu 1
KXD1	822	2.597	108.58	246	6262	79036	KxDL motif containing 1
CCNO	823	2.594	114.343	146	2603	10309	cyclin O
LOXL2	824	2.593	111.931	231	4575	4017	lysyl oxidase like 2
REPIN1	825	2.592	103.492	206	6358	29803	replication initiator 1
SLFN11	826	2.591	116.821	196	7170	91607	schlafen family member 11
AURKC	827	2.591	102.381	386	10553	6795	aurora kinase C
CCT5	828	2.59	113.238	157	4640	22948	chaperonin containing TCP1 subunit 5
ETS2	829	2.589	114.317	278	4787	2114	ETS proto-oncogene 2, transcription factor
PNKD	830	2.589	114.427	275	7292	25953	PNKD metallo-beta-lactamase domain containing
RSU1	831	2.587	110.663	200	4237	6251	Ras suppressor protein 1
ORAI2	832	2.585	112.781	306	10393	80228	ORAI calcium release-activated calcium modulator 2
MPL	833	2.584	125.093	159	8231	4352	MPL proto-oncogene, thrombopoietin receptor
LRRC10	834	2.582	109.205	201	5574	376132	leucine rich repeat containing 10
AK1	835	2.579	102.346	419	13192	203	adenylate kinase 1
ATL3	836	2.578	113.456	317	9863	25923	atlastin GTPase 3
ARMCX1	837	2.577	110.166	234	7430	51309	armadillo repeat containing X-linked 1
ECD	838	2.576	118.202	144	2881	11319	ecdysoneless cell cycle regulator
BRINP3	839	2.573	109.894	240	4026	339479	BMP/retinoic acid inducible neural specific 3
OPRL1	840	2.573	115.467	369	13850	4987	opioid related nociceptin receptor 1
CAD	841	2.572	115.254	228	4860	790	carbamoyl-phosphate synthetase 2, aspartate transcarbamylase, and dihydroorotase
CCDC34	842	2.572	104.845	149	4305	91057	coiled-coil domain containing 34
TYMSOS	843	2.571	104.088	306	7598	494514	TYMS opposite strand
PSG1	844	2.569	102.624	116	3124	5669	pregnancy specific beta-1-glycoprotein 1
CAMK2B	845	2.565	102.304	312	4749	816	calcium/calmodulin dependent protein kinase II beta
OAS1	846	2.564	114.265	345	8534	4938	2'-5'-oligoadenylate synthetase 1
PPP1CA	847	2.564	120.097	205	4400	5499	protein phosphatase 1 catalytic subunit alpha
PADI2	848	2.563	108.613	142	4878	11240	peptidyl arginine deiminase 2
NUP205	849	2.561	106.213	88	1851	23165	nucleoporin 205
DMRTC1B	850	2.556	112.037	177	4592	728656	DMRT like family C1B
RIMBP2	851	2.555	110.937	171	4854	23504	RIMS binding protein 2
ECSIT	852	2.555	112.633	205	5616	51295	ECSIT signalling integrator
OPN1LW	853	2.554	115.349	290	8936	5956	opsin 1, long wave sensitive
KCNB2	854	2.552	108.173	319	13815	9312	potassium voltage-gated channel subfamily B member 2
ZMAT5	855	2.549	116.06	241	8065	55954	zinc finger matrin-type 5
PKD1L2	856	2.549	108.161	109	2303	114780	polycystin 1 like 2 (gene/pseudogene)
CIDEB	857	2.548	110.047	216	3414	27141	cell death inducing DFFA like effector b
IRAK4	858	2.545	102.243	220	6132	51135	interleukin 1 receptor associated kinase 4
PIAS1	859	2.544	117.991	236	6385	8554	protein inhibitor of activated STAT 1
FN1	860	2.543	115.075	382	10652	2335	fibronectin 1
TARS	861	2.54	114.014	163	3735	6897	threonyl-tRNA synthetase
AP1S3	862	2.538	110.005	355	7002	130340	adaptor related protein complex 1 subunit sigma 3
TUBA1C	863	2.536	107.666	61	1590	84790	tubulin alpha 1c
NRARP	864	2.536	113.689	280	5376	441478	NOTCH regulated ankyrin repeat protein
ZNF384	865	2.535	121.348	260	9706	171017	zinc finger protein 384
LLPH	866	2.535	115.975	178	6293	84298	LLP homolog, long-term synaptic facilitation factor
RPS16	867	2.533	102.082	104	2521	6217	ribosomal protein S16
MANF	868	2.533	103.223	83	2306	7873	mesencephalic astrocyte derived neurotrophic factor
MS4A3	869	2.532	111.339	83	2252	932	membrane spanning 4-domains A3
SMAD9	870	2.532	113.964	200	4453	4093	SMAD family member 9
ADAD2	871	2.531	102.507	247	5437	161931	adenosine deaminase domain containing 2
POLR2I	872	2.53	111.527	83	2686	5438	RNA polymerase II subunit I
ZBTB10	873	2.527	108.122	334	8792	65986	zinc finger and BTB domain containing 10
ACER3	874	2.527	116.374	236	10596	55331	alkaline ceramidase 3
PLXNA3	875	2.524	121.657	134	5417	55558	plexin A3
PRMT8	876	2.524	113.145	229	6477	56341	protein arginine methyltransferase 8
SLC44A1	877	2.524	113.144	175	6300	23446	solute carrier family 44 member 1
ARHGEF7	878	2.519	114.933	221	6865	8874	Rho guanine nucleotide exchange factor 7
MYO18B	879	2.519	117.829	123	2572	84700	myosin XVIIIB
ZNF296	880	2.518	113.959	143	3907	162979	zinc finger protein 296
IPO8	881	2.517	111.28	274	7284	10526	importin 8
GALK1	882	2.516	115.103	187	6416	2584	galactokinase 1
TGFBR2	883	2.515	108.893	244	5297	7048	transforming growth factor beta receptor 2
SPANXB1	884	2.513	105.157	252	5423	728695	SPANX family member B1
ZNF101	885	2.511	111.239	153	3552	94039	zinc finger protein 101
BTBD17	886	2.51	102.008	160	4860	388419	BTB domain containing 17
PDGFC	887	2.51	108.937	280	8653	56034	platelet derived growth factor C
ZCCHC12	888	2.509	112.401	275	8358	170261	zinc finger CCHC-type containing 12
ZCCHC9	889	2.509	108.044	159	4800	84240	zinc finger CCHC-type containing 9
MEN1	890	2.507	116.219	120	3065	4221	menin 1
KLF15	891	2.506	116.234	170	4235	28999	Kruppel like factor 15
EXOSC6	892	2.505	110.262	221	5805	118460	exosome component 6
TREM1	893	2.505	113.033	152	4532	54210	triggering receptor expressed on myeloid cells 1
NOS1AP	894	2.504	108.858	255	8872	9722	nitric oxide synthase 1 adaptor protein
GHSR	895	2.504	115.022	194	5486	2693	growth hormone secretagogue receptor
PLPP3	896	2.503	119.691	374	14756	8613	phospholipid phosphatase 3
GYPC	897	2.503	121.486	235	9701	2995	glycophorin C (Gerbich blood group)
CCL13	898	2.503	116.194	152	3376	6357	C-C motif chemokine ligand 13
CTSC	899	2.502	118.772	43	911	1075	cathepsin C
KIAA1324L	900	2.5	104.586	275	8068	222223	KIAA1324 like
STIMATE	901	2.496	108.822	282	6643	375346	STIM activating enhancer
GP1BA	902	2.496	111.448	271	8295	2811	glycoprotein Ib platelet subunit alpha
ST6GAL2	903	2.495	116.155	56	1951	84620	ST6 beta-galactoside alpha-2,6-sialyltransferase 2
PYCR1	904	2.492	117.465	193	4160	5831	pyrroline-5-carboxylate reductase 1
FKBP1A	905	2.492	117.461	150	4557	2280	FKBP prolyl isomerase 1A
BDH1	906	2.491	116.132	126	3375	622	3-hydroxybutyrate dehydrogenase 1
MALL	907	2.489	113.703	280	7599	7851	mal, T cell differentiation protein like
OR5J2	908	2.488	113.009	332	10019	282775	olfactory receptor family 5 subfamily J member 2
ATP6V0D1	909	2.486	112.403	135	2873	9114	ATPase H+ transporting V0 subunit d1
TBC1D17	910	2.485	110.163	425	7026	79735	TBC1 domain family member 17
SNW1	911	2.485	113.681	71	1335	22938	SNW domain containing 1
ZNF830	912	2.484	107.434	166	4851	91603	zinc finger protein 830
SMCP	913	2.483	110.546	222	5496	4184	sperm mitochondria associated cysteine rich protein
C1QTNF6	914	2.482	112.978	169	7749	114904	C1q and TNF related 6
HHLA3	915	2.481	112.973	152	3748	11147	HERV-H LTR-associating 3
IL17D	916	2.479	113.77	169	4942	53342	interleukin 17D
NDC80	917	2.477	108.067	96	2802	10403	NDC80 kinetochore complex component
UGCG	918	2.472	112.523	294	7000	7357	UDP-glucose ceramide glucosyltransferase
OR52L1	919	2.47	109.662	211	5136	338751	olfactory receptor family 52 subfamily L member 1
HSPA5	920	2.466	111.117	77	1320	3309	heat shock protein family A (Hsp70) member 5
ARHGAP44	921	2.462	102.291	188	4265	9912	Rho GTPase activating protein 44
TRIM6-TRIM34	922	2.462	119.562	168	4970	445372	TRIM6-TRIM34 readthrough
OVGP1	923	2.462	113.59	165	5500	5016	oviductal glycoprotein 1
TMEM270	924	2.461	109.621	269	6435	135886	transmembrane protein 270
BOK	925	2.449	110.861	190	5076	666	BCL2 family apoptosis regulator BOK
ISG15	926	2.448	113.271	75	2415	9636	ISG15 ubiquitin like modifier
IRS1	927	2.448	111.24	172	4217	3667	insulin receptor substrate 1
OR2D3	928	2.447	109.627	292	9715	120775	olfactory receptor family 2 subfamily D member 3
TINAGL1	929	2.445	111.411	110	3186	64129	tubulointerstitial nephritis antigen like 1
PRSS50	930	2.444	111.41	181	5522	29122	serine protease 50
MAGED1	931	2.444	112.67	262	5686	9500	MAGE family member D1
MAB21L3	932	2.444	111.342	275	5281	126868	mab-21 like 3
KDELR1	933	2.442	104.331	231	6558	10945	KDEL endoplasmic reticulum protein retention receptor 1
CYB5R1	934	2.441	112.335	89	2827	51706	cytochrome b5 reductase 1
XXYLT1	935	2.441	108.575	257	6830	152002	xyloside xylosyltransferase 1
HPCA	936	2.441	110.875	269	7373	3208	hippocalcin
TUBB3	937	2.44	107.909	141	4729	10381	tubulin beta 3 class III
SPNS3	938	2.439	104.368	235	6672	201305	sphingolipid transporter 3 (putative)
CGA	939	2.436	110.806	262	7991	1081	glycoprotein hormones, alpha polypeptide
NT5E	940	2.435	119.233	245	8624	4907	5'-nucleotidase ecto
GALT	941	2.434	124.615	216	5653	2592	galactose-1-phosphate uridylyltransferase
FOXRED2	942	2.432	104.343	303	8080	80020	FAD dependent oxidoreductase domain containing 2
WT1	943	2.431	113.39	205	4065	7490	WT1 transcription factor
LZTS2	944	2.431	112.728	193	5956	84445	leucine zipper tumor suppressor 2
OSM	945	2.43	105.885	207	6629	5008	oncostatin M
NSMCE2	946	2.43	111.277	303	5027	286053	NSE2 (MMS21) homolog, SMC5-SMC6 complex SUMO ligase
GUCY2F	947	2.429	114.535	223	5588	2986	guanylate cyclase 2F, retinal
FAM122B	948	2.428	110.253	190	4862	159090	family with sequence similarity 122B
KPRP	949	2.428	110.252	56	1047	448834	keratinocyte proline rich protein
TVP23A	950	2.427	111.153	226	5416	780776	trans-golgi network vesicle protein 23 homolog A
LRP8	951	2.425	112.041	92	2247	7804	LDL receptor related protein 8
SLC4A5	952	2.423	117.085	111	2746	57835	solute carrier family 4 member 5
NOL4	953	2.422	110.898	270	7842	8715	nucleolar protein 4
NEXN	954	2.418	110.884	214	5685	91624	nexilin F-actin binding protein
CLEC4F	955	2.416	102.856	212	5257	165530	C-type lectin domain family 4 member F
DPYS	956	2.413	124.482	28	927	1807	dihydropyrimidinase
AFF3	957	2.411	122.137	185	6598	3899	AF4/FMR2 family member 3
NIPSNAP3B	958	2.411	102.851	257	8695	55335	nipsnap homolog 3B
TEKT5	959	2.41	107.782	205	5405	146279	tektin 5
FKBP4	960	2.41	115.565	251	6104	2288	FKBP prolyl isomerase 4
CBFA2T3	961	2.408	122.109	74	1886	863	CBFA2/RUNX1 translocation partner 3
GET4	962	2.408	113.428	216	6817	51608	golgi to ER traffic protein 4
ADAT2	963	2.407	112.126	195	7170	134637	adenosine deaminase tRNA specific 2
TLE6	964	2.404	113.067	209	5716	79816	TLE family member 6, subcortical maternal complex member
CLIP2	965	2.404	113.187	170	4973	7461	CAP-Gly domain containing linker protein 2
CT47A4	966	2.404	108.802	251	5330	728075	cancer/testis antigen family 47 member A4
GBP3	967	2.403	109.76	252	4547	2635	guanylate binding protein 3
OR5P3	968	2.402	104.212	115	3620	120066	olfactory receptor family 5 subfamily P member 3
ZACN	969	2.401	107.478	226	7637	353174	zinc activated ion channel
SLC7A8	970	2.4	124.403	291	6480	23428	solute carrier family 7 member 8
KRTDAP	971	2.399	111.178	241	6779	388533	keratinocyte differentiation associated protein
OR10K2	972	2.399	111.175	204	5046	391107	olfactory receptor family 10 subfamily K member 2
APOA1	973	2.399	122.039	200	5940	335	apolipoprotein A1
CCDC87	974	2.397	104.217	214	5975	55231	coiled-coil domain containing 87
SEMA3F	975	2.396	105.506	295	7593	6405	semaphorin 3F
LTB	976	2.396	105.856	353	7266	4050	lymphotoxin beta
PNPLA1	977	2.395	116.929	183	5384	285848	patatin like phospholipase domain containing 1
ASIC2	978	2.393	107.439	204	5337	40	acid sensing ion channel subunit 2
FAM24B	979	2.392	111.003	179	4615	196792	family with sequence similarity 24 member B
TTLL6	980	2.389	111.075	261	6042	284076	tubulin tyrosine ligase like 6
NCKIPSD	981	2.387	102.766	164	2563	51517	NCK interacting protein with SH3 domain
KRT13	982	2.387	101.614	216	4175	3860	keratin 13
DUSP4	983	2.385	118.896	167	6056	1846	dual specificity phosphatase 4
LSM3	984	2.383	105.601	156	4345	27258	LSM3 homolog, U6 small nuclear RNA and mRNA degradation associated
EDA	985	2.381	111.752	317	9450	1896	ectodysplasin A
SLC25A39	986	2.38	111.746	296	6651	51629	solute carrier family 25 member 39
CT47A6	987	2.38	105.445	217	5080	728062	cancer/testis antigen family 47 member A6
KIF23	988	2.378	120.491	186	8927	9493	kinesin family member 23
MROH8	989	2.37	104.656	196	6104	140699	maestro heat like repeat family member 8
CRYM	990	2.369	112.982	354	9434	1428	crystallin mu
SLC39A1	991	2.367	115.462	161	3938	27173	solute carrier family 39 member 1
CCN6	992	2.366	115.46	120	3374	8838	cellular communication network factor 6
WDR78	993	2.363	104.093	286	8964	79819	WD repeat domain 78
AIRE	994	2.362	116.254	93	3842	326	autoimmune regulator
BARHL2	995	2.361	113.201	273	7828	343472	BarH like homeobox 2
CREBL2	996	2.36	120.349	668	18121	1389	cAMP responsive element binding protein like 2
CERS1	997	2.359	109.261	205	4576	10715	ceramide synthase 1
DENND6A	998	2.358	112.979	240	7555	201627	DENN domain containing 6A
UBIAD1	999	2.358	109.54	286	4502	29914	UbiA prenyltransferase domain containing 1
TSPAN4	1000	2.356	112.982	132	3182	7106	tetraspanin 4
DOC2A	1001	2.353	110.421	287	7119	8448	double C2 domain alpha
MTFP1	1002	2.352	106.852	116	2779	51537	mitochondrial fission process 1
MUTYH	1003	2.351	123.356	166	6993	4595	mutY DNA glycosylase
GRK4	1004	2.35	108.196	179	3621	2868	G protein-coupled receptor kinase 4
GRK6	1005	2.35	101.655	315	9307	2870	G protein-coupled receptor kinase 6
TBC1D10A	1006	2.345	111.569	258	7986	83874	TBC1 domain family member 10A
UQCRC1	1007	2.343	110.845	188	6564	7384	ubiquinol-cytochrome c reductase core protein 1
FGFR3	1008	2.34	101.626	391	10205	2261	fibroblast growth factor receptor 3
LSM8	1009	2.338	110.56	210	5996	51691	LSM8 homolog, U6 small nuclear RNA associated
STOM	1010	2.337	109.171	283	8111	2040	stomatin
LIN52	1011	2.337	108.106	150	5681	91750	lin-52 DREAM MuvB core complex component
C19orf54	1012	2.333	106.765	208	4521	284325	chromosome 19 open reading frame 54
CLCA3P	1013	2.332	107.158	212	6639	9629	chloride channel accessory 3, pseudogene
CYP2C18	1014	2.331	123.207	270	8571	1562	cytochrome P450 family 2 subfamily C member 18
SHROOM2	1015	2.331	107.154	295	8145	357	shroom family member 2
DCUN1D5	1016	2.329	110.769	168	4762	84259	defective in cullin neddylation 1 domain containing 5
SLC10A1	1017	2.329	116.561	167	4222	6554	solute carrier family 10 member 1
DCN	1018	2.328	105.412	236	4664	1634	decorin
RTL3	1019	2.326	106.978	275	6041	203430	retrotransposon Gag like 3
CTNND2	1020	2.324	104.495	346	10577	1501	catenin delta 2
ARL4D	1021	2.324	114.97	65	1337	379	ADP ribosylation factor like GTPase 4D
ACBD4	1022	2.322	109.365	360	4656	79777	acyl-CoA binding domain containing 4
EP400	1023	2.322	101.406	208	6099	57634	E1A binding protein p400
CLP1	1024	2.32	106.711	277	4645	10978	cleavage and polyadenylation factor I subunit 1
ADAM32	1025	2.32	117.533	270	6356	203102	ADAM metallopeptidase domain 32
LINC00518	1026	2.319	112.781	278	5871	221718	long intergenic non-protein coding RNA 518
SELENOF	1027	2.319	110.687	243	8598	9403	selenoprotein F
IGF2BP2	1028	2.317	112.754	225	5744	10644	insulin like growth factor 2 mRNA binding protein 2
TBC1D14	1029	2.317	110.679	388	10874	57533	TBC1 domain family member 14
ASRGL1	1030	2.315	116.483	89	2123	80150	asparaginase like 1
CR1	1031	2.314	117.492	132	4690	1378	complement C3b/C4b receptor 1 (Knops blood group)
TXNDC17	1032	2.313	110.14	192	3769	84817	thioredoxin domain containing 17
TREML1	1033	2.312	108.203	125	2372	340205	triggering receptor expressed on myeloid cells like 1
TXLNA	1034	2.31	107.986	254	6600	200081	taxilin alpha
NAB1	1035	2.31	110.269	326	8249	4664	NGFI-A binding protein 1
IL22	1036	2.307	103.203	228	5634	50616	interleukin 22
C10orf82	1037	2.307	103.93	167	5292	143379	chromosome 10 open reading frame 82
PRR15L	1038	2.305	111.368	353	11485	79170	proline rich 15 like
CBX3	1039	2.303	112.924	248	6958	11335	chromobox 3
SNRPD1	1040	2.301	112.088	113	3831	6632	small nuclear ribonucleoprotein D1 polypeptide
ZNF230	1041	2.299	104.405	297	6940	7773	zinc finger protein 230
GFER	1042	2.298	112.541	62	1372	2671	growth factor, augmenter of liver regeneration
SUN5	1043	2.297	110.617	234	4127	140732	Sad1 and UNC84 domain containing 5
DCT	1044	2.296	115.081	181	3193	1638	dopachrome tautomerase
PCNA	1045	2.296	112.499	131	4060	5111	proliferating cell nuclear antigen
MBD4	1046	2.296	116.382	237	5470	8930	methyl-CpG binding domain 4, DNA glycosylase
CDK2	1047	2.294	113.66	284	8202	1017	cyclin dependent kinase 2
NETO1	1048	2.291	106.845	279	7443	81832	neuropilin and tolloid like 1
COG1	1049	2.291	108.844	291	7634	9382	component of oligomeric golgi complex 1
PEAR1	1050	2.289	103.83	190	5127	375033	platelet endothelial aggregation receptor 1
ENOX2	1051	2.289	111.283	271	6710	10495	ecto-NOX disulfide-thiol exchanger 2
MAGEA8	1052	2.287	108.243	326	10383	4107	MAGE family member A8
PAPPA2	1053	2.286	117.305	176	5890	60676	pappalysin 2
JPT1	1054	2.286	108.236	302	11100	51155	Jupiter microtubule associated homolog 1
RNF181	1055	2.285	115.815	188	3272	51255	ring finger protein 181
GSDMA	1056	2.282	107.233	307	10036	284110	gasdermin A
POLK	1057	2.282	112.44	135	2542	51426	DNA polymerase kappa
LOR	1058	2.279	110.517	176	3284	4014	loricrin
SYNGAP1	1059	2.279	119.427	303	8143	8831	synaptic Ras GTPase activating protein 1
BRD7	1060	2.277	109.143	303	6594	29117	bromodomain containing 7
PLN	1061	2.276	111.964	109	2981	5350	phospholamban
SNX21	1062	2.273	103.772	213	6244	90203	sorting nexin family member 21
RAB18	1063	2.273	116.234	268	7870	22931	RAB18, member RAS oncogene family
CD164	1064	2.273	110.3	238	4989	8763	CD164 molecule
MYO9B	1065	2.272	114.612	185	5137	4650	myosin IXB
IL11	1066	2.272	108.585	383	9103	3589	interleukin 11
CUL3	1067	2.271	110.442	218	5969	8452	cullin 3
ADAMTS17	1068	2.27	117.194	176	4950	170691	ADAM metallopeptidase with thrombospondin type 1 motif 17
PLAU	1069	2.268	117.176	42	1378	5328	plasminogen activator, urokinase
CHAF1B	1070	2.267	101.68	201	5781	8208	chromatin assembly factor 1 subunit B
BRD4	1071	2.266	107.841	189	4808	23476	bromodomain containing 4
MRPL52	1072	2.266	108.138	277	10275	122704	mitochondrial ribosomal protein L52
UHRF1BP1	1073	2.265	104.287	275	8062	54887	UHRF1 binding protein 1
PSG9	1074	2.263	107.007	256	6215	5678	pregnancy specific beta-1-glycoprotein 9
KLHL23	1075	2.263	112.455	244	7095	151230	kelch like family member 23
CDC42BPA	1076	2.262	107.825	167	4988	8476	CDC42 binding protein kinase alpha
SMOC2	1077	2.262	101.665	298	7347	64094	SPARC related modular calcium binding 2
CCSAP	1078	2.261	108.474	226	3273	126731	centriole, cilia and spindle associated protein
ARHGAP29	1079	2.261	112.464	238	5138	9411	Rho GTPase activating protein 29
RASAL2	1080	2.261	120.989	120	2392	9462	RAS protein activator like 2
ACP5	1081	2.26	118.061	318	12131	54	acid phosphatase 5, tartrate resistant
SERPIND1	1082	2.258	117.109	238	9005	3053	serpin family D member 1
PDX1	1083	2.258	119.268	177	4547	3651	pancreatic and duodenal homeobox 1
FANCF	1084	2.257	104.989	271	8518	2188	FA complementation group F
COQ7	1085	2.257	103.782	256	8287	10229	coenzyme Q7, hydroxylase
SAP30	1086	2.257	111.558	66	2877	8819	Sin3A associated protein 30
OR10C1	1087	2.255	107.996	211	5976	442194	olfactory receptor family 10 subfamily C member 1 (gene/pseudogene)
CLGN	1088	2.255	111.549	142	3901	1047	calmegin
ISL2	1089	2.255	114.491	90	2347	64843	ISL LIM homeobox 2
ZNF620	1090	2.254	105.392	135	2626	253639	zinc finger protein 620
BRAT1	1091	2.254	108.826	261	7654	221927	BRCA1 associated ATM activator 1
COL23A1	1092	2.253	105.387	312	8010	91522	collagen type XXIII alpha 1 chain
TRIB3	1093	2.253	107.784	64	1634	57761	tribbles pseudokinase 3
OR2AG1	1094	2.253	109.901	229	7326	144125	olfactory receptor family 2 subfamily AG member 1 (gene/pseudogene)
FAM216A	1095	2.25	112.401	256	5859	29902	family with sequence similarity 216 member A
COL28A1	1096	2.248	107.089	303	7455	340267	collagen type XXVIII alpha 1 chain
ZNF714	1097	2.248	106.391	293	7264	148206	zinc finger protein 714
ZER1	1098	2.248	103.682	269	6201	10444	zyg-11 related cell cycle regulator
EDA2R	1099	2.245	119.429	86	4951	60401	ectodysplasin A2 receptor
HMGN4	1100	2.244	111.804	294	8053	10473	high mobility group nucleosomal binding domain 4
PQLC2	1101	2.241	104.205	194	5819	54896	PQ loop repeat containing 2
MRPS2	1102	2.241	104.927	216	4981	51116	mitochondrial ribosomal protein S2
RRBP1	1103	2.24	109.973	280	7322	6238	ribosome binding protein 1
CDKAL1	1104	2.238	112.606	254	7786	54901	CDK5 regulatory subunit associated protein 1 like 1
CDKL3	1105	2.237	101.316	341	10467	51265	cyclin dependent kinase like 3
SLURP1	1106	2.235	109.221	249	6584	57152	secreted LY6/PLAUR domain containing 1
ASPSCR1	1107	2.234	110.862	304	9464	79058	ASPSCR1 tether for SLC2A4, UBX domain containing
RSPO4	1108	2.233	110.321	409	8003	343637	R-spondin 4
PDCD5	1109	2.233	110.266	137	3039	9141	programmed cell death 5
FAM83D	1110	2.233	110.319	271	5744	81610	family with sequence similarity 83 member D
GPR37	1111	2.233	110.061	289	9635	2861	G protein-coupled receptor 37
ZNF750	1112	2.231	114.224	155	3316	79755	zinc finger protein 750
OVOL1	1113	2.229	109.78	362	8549	5017	ovo like transcriptional repressor 1
MYO1C	1114	2.229	108.723	232	5099	4641	myosin IC
FNDC7	1115	2.227	110.972	148	4423	163479	fibronectin type III domain containing 7
ZNF48	1116	2.227	106.853	416	8048	197407	zinc finger protein 48
QRICH1	1117	2.226	106.295	289	7022	54870	glutamine rich 1
WIPI2	1118	2.224	114.181	125	2820	26100	WD repeat domain, phosphoinositide interacting 2
DMPK	1119	2.224	101.275	279	8461	1760	DM1 protein kinase
PLEKHB1	1120	2.222	107.927	217	6088	58473	pleckstrin homology domain containing B1
MATR3	1121	2.221	110.269	242	9239	9782	matrin 3
CCL21	1122	2.221	105.207	375	7554	6366	C-C motif chemokine ligand 21
DLG1	1123	2.218	117.78	185	7179	1739	discs large MAGUK scaffold protein 1
RRM2B	1124	2.217	120.65	112	3236	50484	ribonucleotide reductase regulatory TP53 inducible subunit M2B
RFESD	1125	2.214	112.184	223	6455	317671	Rieske Fe-S domain containing
EIF2S1	1126	2.214	111.302	175	3872	1965	eukaryotic translation initiation factor 2 subunit alpha
ABHD14B	1127	2.213	122.328	217	7292	84836	abhydrolase domain containing 14B
TMEM161B	1128	2.212	109.096	219	6632	153396	transmembrane protein 161B
PTPN23	1129	2.209	117.72	211	7090	25930	protein tyrosine phosphatase non-receptor type 23
MYH14	1130	2.208	104.805	356	7735	79784	myosin heavy chain 14
HIST1H4D	1131	2.198	102.837	324	5394	8360	histone cluster 1 H4 family member d
ZNF408	1132	2.198	102.173	266	5286	79797	zinc finger protein 408
C10orf88	1133	2.197	102.097	226	8113	80007	chromosome 10 open reading frame 88
CWC22	1134	2.193	104.95	273	7450	57703	CWC22 spliceosome associated protein homolog
ST18	1135	2.192	108.389	204	5079	9705	ST18 C2H2C-type zinc finger transcription factor
HOXB9	1136	2.19	110.032	261	5870	3219	homeobox B9
EIF4G2	1137	2.188	114.034	176	4423	1982	eukaryotic translation initiation factor 4 gamma 2
CKAP4	1138	2.187	108.703	169	5105	10970	cytoskeleton associated protein 4
C11orf53	1139	2.186	107.432	198	5802	341032	chromosome 11 open reading frame 53
TNS3	1140	2.186	117.565	157	5537	64759	tensin 3
PPARD	1141	2.184	111.122	79	1308	5467	peroxisome proliferator activated receptor delta
BHMT	1142	2.183	111.756	214	5877	635	betaine--homocysteine S-methyltransferase
ZBTB8OS	1143	2.179	113.922	275	5922	339487	zinc finger and BTB domain containing 8 opposite strand
ZNF517	1144	2.176	109.952	78	1960	340385	zinc finger protein 517
MPP2	1145	2.175	101.129	250	7528	4355	membrane palmitoylated protein 2
DUSP21	1146	2.174	117.49	235	8781	63904	dual specificity phosphatase 21
TAS2R13	1147	2.173	101.386	219	4395	50838	taste 2 receptor member 13
CTSZ	1148	2.172	109.896	103	3340	1522	cathepsin Z
ZNF692	1149	2.172	106.765	167	4590	55657	zinc finger protein 692
RCVRN	1150	2.171	110.688	176	4792	5957	recoverin
RHOBTB1	1151	2.169	113.899	217	7821	9886	Rho related BTB domain containing 1
ARID1B	1152	2.168	106.373	262	6155	57492	AT-rich interaction domain 1B
DYNLL2	1153	2.168	108.049	317	7112	140735	dynein light chain LC8-type 2
SCAP	1154	2.168	109.667	172	7249	22937	SREBF chaperone
RRP8	1155	2.168	103.945	285	8041	23378	ribosomal RNA processing 8
TNS2	1156	2.167	109.879	300	6572	23371	tensin 2
TRAF1	1157	2.167	105.104	331	8841	7185	TNF receptor associated factor 1
SSNA1	1158	2.167	100.91	169	4885	8636	SS nuclear autoantigen 1
POLA2	1159	2.166	111.643	193	5750	23649	DNA polymerase alpha 2, accessory subunit
RPSA	1160	2.165	110.66	108	2617	3921	ribosomal protein SA
PRPF38B	1161	2.165	113.839	238	5861	55119	pre-mRNA processing factor 38B
FCN1	1162	2.163	112.245	279	8811	2219	ficolin 1
RTF1	1163	2.163	111.921	129	3877	23168	RTF1 homolog, Paf1/RNA polymerase II complex component
SH2D3A	1164	2.161	102.713	235	5514	10045	SH2 domain containing 3A
LIG3	1165	2.158	115.493	240	6748	3980	DNA ligase 3
CXCR4	1166	2.158	112.782	352	10608	7852	C-X-C motif chemokine receptor 4
NRBP2	1167	2.158	107.384	158	3138	340371	nuclear receptor binding protein 2
CHD4	1168	2.157	115.079	204	7179	1108	chromodomain helicase DNA binding protein 4
AXL	1169	2.157	101.072	374	12901	558	AXL receptor tyrosine kinase
EDN2	1170	2.155	106.323	74	1330	1907	endothelin 2
MOGAT3	1171	2.155	106.596	137	2559	346606	monoacylglycerol O-acyltransferase 3
MIA3	1172	2.155	104.993	244	6819	375056	MIA SH3 domain ER export factor 3
KRT72	1173	2.154	111.89	350	9477	140807	keratin 72
PMS1	1174	2.151	110.425	182	5759	5378	PMS1 homolog 1, mismatch repair system component
PAQR6	1175	2.151	102.677	344	10874	79957	progestin and adipoQ receptor family member 6
XRCC5	1176	2.148	106.564	262	7244	7520	X-ray repair cross complementing 5
FUT8	1177	2.146	122.862	200	5562	2530	fucosyltransferase 8
COMMD10	1178	2.146	112.165	365	9238	51397	COMM domain containing 10
PACRG	1179	2.146	107.564	275	8424	135138	parkin coregulated
VPS39	1180	2.145	108.375	183	6168	23339	VPS39 subunit of HOPS complex
B4GALNT1	1181	2.143	110.879	161	2741	2583	beta-1,4-N-acetyl-galactosaminyltransferase 1
AP5B1	1182	2.142	103.439	216	6171	91056	adaptor related protein complex 5 subunit beta 1
TOX4	1183	2.142	103.3	236	6079	9878	TOX high mobility group box family member 4
RUVBL2	1184	2.141	110.867	167	6515	10856	RuvB like AAA ATPase 2
DRICH1	1185	2.14	106.484	188	5971	51233	aspartate rich 1
SNAP29	1186	2.139	109.919	320	7995	9342	synaptosome associated protein 29
RASGRP4	1187	2.138	108.14	205	4442	115727	RAS guanyl releasing protein 4
FSTL4	1188	2.137	101.983	159	3313	23105	follistatin like 4
RBM4B	1189	2.136	113.674	223	5563	83759	RNA binding motif protein 4B
OSBP2	1190	2.136	106.249	239	6495	23762	oxysterol binding protein 2
TSSK1B	1191	2.135	101.006	243	8205	83942	testis specific serine kinase 1B
RFX5	1192	2.134	111.434	170	3393	5993	regulatory factor X5
DYNC1LI2	1193	2.134	121.734	226	6523	1783	dynein cytoplasmic 1 light intermediate chain 2
IGFALS	1194	2.132	103.819	223	6072	3483	insulin like growth factor binding protein acid labile subunit
MRPL21	1195	2.131	102.611	269	6516	219927	mitochondrial ribosomal protein L21
GRHL3	1196	2.128	111.768	283	7017	57822	grainyhead like transcription factor 3
RANBP1	1197	2.128	110.352	296	13653	5902	RAN binding protein 1
ALDH6A1	1198	2.123	106.44	218	6904	4329	aldehyde dehydrogenase 6 family member A1
REXO1L1P	1199	2.122	106.433	229	4834	254958	REXO1 like 1, pseudogene
RPL34	1200	2.121	107.5	240	6447	6164	ribosomal protein L34
ARIH1	1201	2.12	117.03	232	8381	25820	ariadne RBR E3 ubiquitin protein ligase 1
ELOVL3	1202	2.12	103.374	243	5273	83401	ELOVL fatty acid elongase 3
WDR92	1203	2.119	104.948	319	8733	116143	WD repeat domain 92
KCNIP3	1204	2.118	115.228	250	5051	30818	potassium voltage-gated channel interacting protein 3
DDHD2	1205	2.117	101.21	241	6209	23259	DDHD domain containing 2
CT47A3	1206	2.117	109.198	203	3366	728082	cancer/testis antigen family 47 member A3
FAU	1207	2.116	104.686	138	3574	2197	FAU ubiquitin like and ribosomal protein S30 fusion
PNMT	1208	2.116	110.215	280	4465	5409	phenylethanolamine N-methyltransferase
GABRB3	1209	2.115	106.154	222	5777	2562	gamma-aminobutyric acid type A receptor beta3 subunit
TAP1	1210	2.113	106.391	245	4794	6890	transporter 1, ATP binding cassette subfamily B member
CYFIP2	1211	2.113	108.025	236	5647	26999	cytoplasmic FMR1 interacting protein 2
UBE2M	1212	2.112	109.561	311	9629	9040	ubiquitin conjugating enzyme E2 M
AWAT1	1213	2.111	106.363	108	3161	158833	acyl-CoA wax alcohol acyltransferase 1
SAC3D1	1214	2.11	109.725	256	3886	29901	SAC3 domain containing 1
POLE3	1215	2.11	114.078	168	5543	54107	DNA polymerase epsilon 3, accessory subunit
DMKN	1216	2.108	106.491	210	5648	93099	dermokine
RGCC	1217	2.108	113.511	206	5723	28984	regulator of cell cycle
TMEM268	1218	2.108	111.979	247	7476	203197	transmembrane protein 268
AFAP1L1	1219	2.107	108.533	224	7079	134265	actin filament associated protein 1 like 1
ITGB2	1220	2.106	101.886	220	4293	3689	integrin subunit beta 2
ELN	1221	2.106	109.407	158	4226	2006	elastin
CCDC116	1222	2.105	109.7	75	1454	164592	coiled-coil domain containing 116
C16orf78	1223	2.105	108.522	174	5038	123970	chromosome 16 open reading frame 78
TKT	1224	2.101	111.341	247	6184	7086	transketolase
FBXO5	1225	2.1	116.877	6	240	26271	F-box protein 5
GNG8	1226	2.099	108.274	192	4181	94235	G protein subunit gamma 8
B9D2	1227	2.099	104.399	368	9093	80776	B9 domain containing 2
LRCH1	1228	2.099	111.937	393	9188	23143	leucine rich repeats and calponin homology domain containing 1
PRRG3	1229	2.097	107.409	265	7685	79057	proline rich and Gla domain 3
GATA2	1230	2.097	108.758	129	1631	2624	GATA binding protein 2
RPS6KB2	1231	2.095	100.886	238	7623	6199	ribosomal protein S6 kinase B2
DEFB131A	1232	2.093	109.641	193	4300	644414	defensin beta 131A
C22orf42	1233	2.093	107.708	218	3682	150297	chromosome 22 open reading frame 42
CALHM6	1234	2.092	103.123	182	5643	441168	calcium homeostasis modulator family member 6
RPS4Y1	1235	2.09	100.666	238	6394	6192	ribosomal protein S4 Y-linked 1
DEC1	1236	2.09	101.126	245	6689	50514	deleted in esophageal cancer 1
SPTBN1	1237	2.089	108.711	68	1000	6711	spectrin beta, non-erythrocytic 1
SLC6A13	1238	2.089	110.56	261	6247	6540	solute carrier family 6 member 13
NUDT16L1	1239	2.088	111.578	278	8644	84309	nudix hydrolase 16 like 1
SHROOM4	1240	2.087	106.987	268	4401	57477	shroom family member 4
ASGR1	1241	2.087	117.99	112	2739	432	asialoglycoprotein receptor 1
MAPKAPK5	1242	2.087	112.318	311	11983	8550	mitogen-activated protein kinase-activated protein kinase 5
ARHGAP36	1243	2.086	108.422	111	2618	158763	Rho GTPase activating protein 36
LGI3	1244	2.086	108.209	154	5289	203190	leucine rich repeat LGI family member 3
PARP9	1245	2.085	106.979	149	3004	83666	poly(ADP-ribose) polymerase family member 9
ARRB1	1246	2.085	104.348	262	7183	408	arrestin beta 1
ZNF787	1247	2.085	106.391	230	5971	126208	zinc finger protein 787
CIAPIN1	1248	2.084	108.41	333	8943	57019	cytokine induced apoptosis inhibitor 1
ESCO2	1249	2.084	103.092	176	5908	157570	establishment of sister chromatid cohesion N-acetyltransferase 2
SLC6A11	1250	2.083	115.204	142	3920	6538	solute carrier family 6 member 11
UBE4B	1251	2.079	116.719	273	9804	10277	ubiquitination factor E4B
MSC	1252	2.075	106.203	215	4369	9242	musculin
MAP3K5	1253	2.075	100.826	1110	21241	4217	mitogen-activated protein kinase kinase kinase 5
TAGAP	1254	2.073	109.501	373	10807	117289	T cell activation RhoGTPase activating protein
APOBEC3C	1255	2.071	122.403	135	4012	27350	apolipoprotein B mRNA editing enzyme catalytic subunit 3C
CHST13	1256	2.069	106.171	65	1263	166012	carbohydrate sulfotransferase 13
RABEP2	1257	2.068	104.284	270	5459	79874	rabaptin, RAB GTPase binding effector protein 2
TFAP2E	1258	2.068	103.035	66	2158	339488	transcription factor AP-2 epsilon
PRPF18	1259	2.067	118.007	157	4868	8559	pre-mRNA processing factor 18
GLUL	1260	2.066	113.186	197	3318	2752	glutamate-ammonia ligase
SERPINE2	1261	2.065	101.629	268	7254	5270	serpin family E member 2
SLC25A1	1262	2.065	114.885	202	4880	6576	solute carrier family 25 member 1
C1orf53	1263	2.064	108.304	246	5853	388722	chromosome 1 open reading frame 53
CHMP4A	1264	2.064	111.352	185	6172	29082	charged multivesicular body protein 4A
GPR156	1265	2.063	109.051	271	7772	165829	G protein-coupled receptor 156
KNL1	1266	2.063	111.46	281	10353	57082	kinetochore scaffold 1
CSTB	1267	2.063	110.402	157	3190	1476	cystatin B
OSER1	1268	2.061	108.907	257	6891	51526	oxidative stress responsive serine rich 1
CD3D	1269	2.061	108.529	153	3896	915	CD3d molecule
CBLC	1270	2.06	116.583	63	2121	23624	Cbl proto-oncogene C
TMED10	1271	2.06	117.955	171	7342	10972	transmembrane p24 trafficking protein 10
SYNE3	1272	2.06	105.955	238	6288	161176	spectrin repeat containing nuclear envelope family member 3
TBL3	1273	2.058	104.247	226	5152	10607	transducin beta like 3
SEPT4	1274	2.057	109.468	245	4317	5414	septin 4
CCNL2	1275	2.057	100.557	169	3861	81669	cyclin L2
KRTAP15-1	1276	2.056	104.241	338	6571	254950	keratin associated protein 15-1
BCS1L	1277	2.056	119.424	210	4229	617	BCS1 homolog, ubiquinol-cytochrome c reductase complex chaperone
NR1D1	1278	2.056	113.79	258	7029	9572	nuclear receptor subfamily 1 group D member 1
KIR3DL1	1279	2.055	104.672	281	8054	3811	killer cell immunoglobulin like receptor, three Ig domains and long cytoplasmic tail 1
MVB12B	1280	2.055	107.536	281	5693	89853	multivesicular body subunit 12B
TGM6	1281	2.054	115.044	75	2152	343641	transglutaminase 6
DRD5	1282	2.053	112.098	270	5492	1816	dopamine receptor D5
GJB7	1283	2.051	109.983	132	5442	375519	gap junction protein beta 7
THOC5	1284	2.051	109.438	154	3747	8563	THO complex 5
CLK2	1285	2.051	106.932	223	6157	1196	CDC like kinase 2
HERC3	1286	2.051	109.219	294	10271	8916	HECT and RLD domain containing E3 ubiquitin protein ligase 3
POU2F3	1287	2.05	117.877	182	6806	25833	POU class 2 homeobox 3
VPS8	1288	2.05	114.47	200	5267	23355	VPS8 subunit of CORVET complex
GPD1	1289	2.05	110.327	330	9197	2819	glycerol-3-phosphate dehydrogenase 1
GABRR1	1290	2.05	105.854	261	9071	2569	gamma-aminobutyric acid type A receptor rho1 subunit
HIST1H3D	1291	2.047	108.835	244	7837	8351	histone cluster 1 H3 family member d
IL1RAPL2	1292	2.046	110.306	231	5100	26280	interleukin 1 receptor accessory protein like 2
CD74	1293	2.046	112.055	293	6714	972	CD74 molecule
RAB43	1294	2.044	104.438	193	5662	339122	RAB43, member RAS oncogene family
PCNT	1295	2.041	111.656	106	3541	5116	pericentrin
LMNB1	1296	2.041	102.308	316	8480	4001	lamin B1
-	1297	2.04	102.307	238	6869	284009	-
SEMA4A	1298	2.04	104.424	274	6745	64218	semaphorin 4A
OR8S1	1299	2.04	109.928	255	11771	341568	olfactory receptor family 8 subfamily S member 1
SLC32A1	1300	2.039	109.123	280	7856	140679	solute carrier family 32 member 1
RHBDL1	1301	2.037	109.143	164	6223	9028	rhomboid like 1
PRKDC	1302	2.037	111.995	414	12972	5591	protein kinase, DNA-activated, catalytic subunit
ALOXE3	1303	2.037	112.984	156	4143	59344	arachidonate lipoxygenase 3
RBM42	1304	2.036	107.448	230	5321	79171	RNA binding motif protein 42
MKKS	1305	2.035	105.861	330	9532	8195	McKusick-Kaufman syndrome
FBXL2	1306	2.035	116.398	184	5550	25827	F-box and leucine rich repeat protein 2
HIPK3	1307	2.034	100.703	349	9150	10114	homeodomain interacting protein kinase 3
TMEM256	1308	2.033	106.744	181	4902	254863	transmembrane protein 256
OR13C8	1309	2.03	106.019	262	7335	138802	olfactory receptor family 13 subfamily C member 8
TEAD4	1310	2.029	113.644	240	6217	7004	TEA domain transcription factor 4
RPL41	1311	2.028	100.932	164	4134	6171	ribosomal protein L41
ALDOA	1312	2.028	110.735	67	2942	226	aldolase, fructose-bisphosphate A
THUMPD2	1313	2.027	114.641	240	6814	80745	THUMP domain containing 2
TET2	1314	2.026	111.172	291	8578	54790	tet methylcytosine dioxygenase 2
IRF4	1315	2.025	112.902	133	4749	3662	interferon regulatory factor 4
SHF	1316	2.025	109.309	301	6756	90525	Src homology 2 domain containing F
ALKBH4	1317	2.024	111.131	152	5329	54784	alkB homolog 4, lysine demethylase
PNISR	1318	2.023	105.814	217	5061	25957	PNN interacting serine and arginine rich protein
HOMEZ	1319	2.023	106.125	199	4607	57594	homeobox and leucine zipper encoding
HTR1E	1320	2.023	111.901	267	10322	3354	5-hydroxytryptamine receptor 1E
AP1M1	1321	2.022	107.87	216	6645	8907	adaptor related protein complex 1 subunit mu 1
DBH	1322	2.022	111.907	198	5734	1621	dopamine beta-hydroxylase
CYP27B1	1323	2.022	110.16	166	6207	1594	cytochrome P450 family 27 subfamily B member 1
AGT	1324	2.021	111.903	221	6457	183	angiotensinogen
DMRTC2	1325	2.02	101.614	228	5092	63946	DMRT like family C2
BCAM	1326	2.018	110.835	151	3048	4059	basal cell adhesion molecule (Lutheran blood group)
TULP1	1327	2.018	114.58	324	10577	7287	tubby like protein 1
LMTK2	1328	2.017	106.79	189	5486	22853	lemur tyrosine kinase 2
SH2B2	1329	2.015	109.264	213	4382	10603	SH2B adaptor protein 2
FBXL13	1330	2.014	116.243	173	5413	222235	F-box and leucine rich repeat protein 13
CCT6B	1331	2.014	120.842	222	9904	10693	chaperonin containing TCP1 subunit 6B
GNG11	1332	2.013	107.831	287	8570	2791	G protein subunit gamma 11
OSR1	1333	2.013	109.252	343	6421	130497	odd-skipped related transcription factor 1
BEAN1	1334	2.012	104.597	224	5705	146227	brain expressed associated with NEDD4 1
MYOZ1	1335	2.011	102.209	297	7916	58529	myozenin 1
NDRG1	1336	2.011	114.535	202	5079	10397	N-myc downstream regulated 1
JMJD8	1337	2.011	107.333	406	4798	339123	jumonji domain containing 8
MPST	1338	2.01	119.075	82	3328	4357	mercaptopyruvate sulfurtransferase
PIM2	1339	2.01	100.631	283	8512	11040	Pim-2 proto-oncogene, serine/threonine kinase
SRMS	1340	2.009	106.757	95	2780	6725	src-related kinase lacking C-terminal regulatory tyrosine and N-terminal myristylation sites
KPNA2	1341	2.009	110.777	212	4279	3838	karyopherin subunit alpha 2
UTF1	1342	2.009	112.79	295	11780	8433	undifferentiated embryonic cell transcription factor 1
BLMH	1343	2.008	115.413	300	5548	642	bleomycin hydrolase
SFTPA1	1344	2.008	104.062	242	5804	653509	surfactant protein A1
CAPS	1345	2.007	101.574	221	5811	828	calcyphosine
FAM111B	1346	2.007	106.058	264	7879	374393	family with sequence similarity 111 member B
OR8B12	1347	2.006	107.818	305	7928	219858	olfactory receptor family 8 subfamily B member 12
VAPA	1348	2.005	108.98	317	8198	9218	VAMP associated protein A
POLR2L	1349	2.005	122.001	63	1492	5441	RNA polymerase II subunit L
PM20D1	1350	2.005	115.388	103	1691	148811	peptidase M20 domain containing 1
ULBP1	1351	2.004	101.414	309	8592	80329	UL16 binding protein 1
RNASEH2C	1352	2.003	107.977	189	4166	84153	ribonuclease H2 subunit C
MFN2	1353	2.003	109.548	117	3719	9927	mitofusin 2
ANXA3	1354	2.003	121.987	102	3115	306	annexin A3
PRDM10	1355	2.002	108.967	338	8394	56980	PR/SET domain 10
INSYN1	1356	2.001	103.361	252	5874	388135	inhibitory synaptic factor 1
YTHDC1	1357	2	111	165	5191	91746	YTH domain containing 1
REC114	1358	1.998	107.499	195	4143	283677	REC114 meiotic recombination protein
PDLIM2	1359	1.997	103.01	192	5331	64236	PDZ and LIM domain 2
GJA4	1360	1.997	118.97	80	2185	2701	gap junction protein alpha 4
OR4K17	1361	1.995	101.383	290	7401	390436	olfactory receptor family 4 subfamily K member 17
PPY	1362	1.993	110.565	207	5057	5539	pancreatic polypeptide
CD40	1363	1.992	110.5	243	6820	958	CD40 molecule
ZNF562	1364	1.992	104.467	263	7088	54811	zinc finger protein 562
WNT3A	1365	1.991	107.741	247	6970	89780	Wnt family member 3A
HDGFL1	1366	1.99	105.984	316	7989	154150	HDGF like 1
SPAG7	1367	1.989	108.911	207	6597	9552	sperm associated antigen 7
ALG1	1368	1.989	108.072	208	3912	56052	ALG1 chitobiosyldiphosphodolichol beta-mannosyltransferase
ATP5MPL	1369	1.989	101.518	304	7300	9556	ATP synthase membrane subunit 6.8PL
SGO1	1370	1.988	102.982	282	9146	151648	shugoshin 1
LIG1	1371	1.987	109.45	157	6177	3978	DNA ligase 1
C14orf28	1372	1.985	109.258	339	10734	122525	chromosome 14 open reading frame 28
KRT37	1373	1.984	112.791	137	2966	8688	keratin 37
ZNHIT3	1374	1.983	114.652	284	6797	9326	zinc finger HIT-type containing 3
TCF7	1375	1.982	110.615	170	4692	6932	transcription factor 7
GPR108	1376	1.982	108.564	363	10605	56927	G protein-coupled receptor 108
CAPN3	1377	1.981	115.227	140	4671	825	calpain 3
ADAM2	1378	1.98	115.223	373	10764	2515	ADAM metallopeptidase domain 2
PDS5B	1379	1.98	101.33	220	5896	23047	PDS5 cohesin associated factor B
BEGAIN	1380	1.979	105.647	328	7812	57596	brain enriched guanylate kinase associated
PRSS53	1381	1.979	111.064	349	9543	339105	serine protease 53
SCAF1	1382	1.979	104.425	241	6743	58506	SR-related CTD associated factor 1
HBQ1	1383	1.979	109.124	348	11225	3049	hemoglobin subunit theta 1
CXXC4	1384	1.978	108.477	225	6887	80319	CXXC finger protein 4
POLR2J	1385	1.978	111.639	279	10679	5439	RNA polymerase II subunit J
YIPF3	1386	1.973	111.037	401	8332	25844	Yip1 domain family member 3
ANAPC2	1387	1.973	117.26	208	4547	29882	anaphase promoting complex subunit 2
BUD31	1388	1.973	102.694	263	5717	8896	BUD31 homolog
RUNX3	1389	1.972	109.867	234	6970	864	runt related transcription factor 3
CCKBR	1390	1.971	108.499	280	6532	887	cholecystokinin B receptor
DNAJC30	1391	1.971	103.254	322	8790	84277	DnaJ heat shock protein family (Hsp40) member C30
GNAT1	1392	1.971	107.645	276	4325	2779	G protein subunit alpha transducin 1
GP5	1393	1.97	102.929	189	5856	2814	glycoprotein V platelet
MPRIP	1394	1.968	105.758	186	4510	23164	myosin phosphatase Rho interacting protein
ZNF625	1395	1.967	107.642	234	7042	90589	zinc finger protein 625
ZMAT2	1396	1.966	107.13	194	4931	153527	zinc finger matrin-type 2
WDR17	1397	1.966	105.748	286	7869	116966	WD repeat domain 17
SFXN5	1398	1.964	114.234	320	7466	94097	sideroflexin 5
ODR4	1399	1.962	105.733	255	6603	54953	odr-4 GPCR localization factor homolog
MAP6	1400	1.961	102.903	303	10419	4135	microtubule associated protein 6
TMEM102	1401	1.961	110.979	266	7552	284114	transmembrane protein 102
RFC3	1402	1.961	110.296	168	4764	5983	replication factor C subunit 3
SCX	1403	1.96	100.717	138	2939	642658	scleraxis bHLH transcription factor
VEGFB	1404	1.959	117.149	329	12259	7423	vascular endothelial growth factor B
HSPA13	1405	1.959	118.681	198	3863	6782	heat shock protein family A (Hsp70) member 13
STX18	1406	1.958	110.279	285	5598	53407	syntaxin 18
MYO1B	1407	1.958	108.374	214	4747	4430	myosin IB
CD177	1408	1.958	112.642	185	6002	57126	CD177 molecule
CPEB1	1409	1.957	105.713	285	9787	64506	cytoplasmic polyadenylation element binding protein 1
DLST	1410	1.956	117.013	392	11263	1743	dihydrolipoamide S-succinyltransferase
PDXK	1411	1.956	106.529	329	8678	8566	pyridoxal kinase
TCTE1	1412	1.955	105.094	201	6070	202500	t-complex-associated-testis-expressed 1
LYPD4	1413	1.954	110.948	412	12231	147719	LY6/PLAUR domain containing 4
OR7A10	1414	1.952	104.121	260	6430	390892	olfactory receptor family 7 subfamily A member 10
NAGK	1415	1.952	100.455	382	11046	55577	N-acetylglucosamine kinase
RBP5	1416	1.951	103.849	255	7845	83758	retinol binding protein 5
SMNDC1	1417	1.95	109.109	287	8239	10285	survival motor neuron domain containing 1
MTMR6	1418	1.95	115.986	211	6085	9107	myotubularin related protein 6
SMARCC2	1419	1.949	120.358	180	6384	6601	SWI/SNF related, matrix associated, actin dependent regulator of chromatin subfamily c member 2
VPS35L	1420	1.948	108.7	276	6235	57020	VPS35 endosomal protein sorting factor like
PPM1E	1421	1.947	115.971	333	12408	22843	protein phosphatase, Mg2+/Mn2+ dependent 1E
PHGDH	1422	1.947	109.326	466	10394	26227	phosphoglycerate dehydrogenase
ITLN1	1423	1.947	103.833	246	6328	55600	intelectin 1
MSX1	1424	1.946	113.197	285	6496	4487	msh homeobox 1
BATF3	1425	1.943	112.339	204	6011	55509	basic leucine zipper ATF-like transcription factor 3
PGM2	1426	1.943	105.551	215	4297	55276	phosphoglucomutase 2
RDH5	1427	1.943	114.093	257	5893	5959	retinol dehydrogenase 5
C9orf135	1428	1.941	105.032	294	6238	138255	chromosome 9 open reading frame 135
CPXCR1	1429	1.938	100.649	200	4855	53336	CPX chromosome region candidate 1
PWP2	1430	1.938	105.763	181	4057	5822	PWP2 small subunit processome component
FOXP1	1431	1.937	121.59	195	5552	27086	forkhead box P1
CA3	1432	1.937	109.656	287	5562	761	carbonic anhydrase 3
FATE1	1433	1.936	101.353	204	4618	89885	fetal and adult testis expressed 1
DHX8	1434	1.936	114.052	106	4184	1659	DEAH-box helicase 8
RPS27A	1435	1.936	100.17	59	1295	6233	ribosomal protein S27a
PPP1CC	1436	1.934	115.884	93	4006	5501	protein phosphatase 1 catalytic subunit gamma
PRMT7	1437	1.934	109.135	173	3645	54496	protein arginine methyltransferase 7
HSD17B11	1438	1.932	109.234	244	5568	51170	hydroxysteroid 17-beta dehydrogenase 11
SLC30A3	1439	1.931	121.548	150	4167	7781	solute carrier family 30 member 3
KRTAP26-1	1440	1.93	112.484	226	5301	388818	keratin associated protein 26-1
GAS8-AS1	1441	1.93	108.659	271	6811	750	GAS8 antisense RNA 1
ACSM6	1442	1.93	108.658	221	5952	142827	acyl-CoA synthetase medium chain family member 6
ADAM21	1443	1.928	114.865	339	6009	8747	ADAM metallopeptidase domain 21
IBSP	1444	1.927	110.281	189	3799	3381	integrin binding sialoprotein
DNAH11	1445	1.927	110.072	241	9714	8701	dynein axonemal heavy chain 11
NAE1	1446	1.926	112.22	164	5671	8883	NEDD8 activating enzyme E1 subunit 1
PPP2R2A	1447	1.926	115.83	254	7322	5520	protein phosphatase 2 regulatory subunit Balpha
MC3R	1448	1.926	108.23	167	5227	4159	melanocortin 3 receptor
ALKBH3	1449	1.926	114.337	194	4053	221120	alkB homolog 3, alpha-ketoglutaratedependent dioxygenase
WASL	1450	1.925	105.438	327	7653	8976	WASP like actin nucleation promoting factor
FBXO22	1451	1.924	115.575	266	7950	26263	F-box protein 22
TMEM98	1452	1.924	109.438	348	12026	26022	transmembrane protein 98
MUCL1	1453	1.923	107.547	155	3158	118430	mucin like 1
NPPC	1454	1.923	101.914	338	8340	4880	natriuretic peptide C
INTS4	1455	1.923	110.573	168	5603	92105	integrator complex subunit 4
STX8	1456	1.923	108.992	206	6769	9482	syntaxin 8
BAG6	1457	1.923	103.085	257	6959	7917	BCL2 associated athanogene 6
ALDH3B1	1458	1.922	110.25	160	3393	221	aldehyde dehydrogenase 3 family member B1
TPRG1	1459	1.922	106.246	410	8870	285386	tumor protein p63 regulated 1
BIRC8	1460	1.92	113.726	296	7494	112401	baculoviral IAP repeat containing 8
ARHGEF4	1461	1.92	108.176	290	7728	50649	Rho guanine nucleotide exchange factor 4
ELF3	1462	1.919	109.051	142	4234	1999	E74 like ETS transcription factor 3
B3GALNT2	1463	1.915	120.106	259	10200	148789	beta-1,3-N-acetylgalactosaminyltransferase 2
PRODH	1464	1.915	109.027	83	2858	5625	proline dehydrogenase 1
IFI30	1465	1.915	116.798	271	8416	10437	IFI30 lysosomal thiol reductase
TTC8	1466	1.914	107.37	303	7133	123016	tetratricopeptide repeat domain 8
CEP170B	1467	1.913	108.861	248	7565	283638	centrosomal protein 170B
S100A7L2	1468	1.913	105.657	243	7278	645922	S100 calcium binding protein A7 like 2
MYO3B	1469	1.913	100.336	263	8156	140469	myosin IIIB
CHGA	1470	1.912	109.311	292	11024	1113	chromogranin A
TROAP	1471	1.912	116.678	207	9876	10024	trophinin associated protein
SMIM14	1472	1.911	104.9	336	6834	201895	small integral membrane protein 14
TM4SF19	1473	1.911	103.697	280	9384	116211	transmembrane 4 L six family member 19
ZNF264	1474	1.91	108.127	237	7559	9422	zinc finger protein 264
ASAP1	1475	1.91	108.122	294	8436	50807	ArfGAP with SH3 domain, ankyrin repeat and PH domain 1
NAT10	1476	1.908	109.484	260	7319	55226	N-acetyltransferase 10
ABRAXAS2	1477	1.906	108.106	291	8081	23172	abraxas 2, BRISC complex subunit
FYN	1478	1.906	111.145	304	9290	2534	FYN proto-oncogene, Src family tyrosine kinase
SRSF2	1479	1.905	118.27	57	2806	6427	serine and arginine rich splicing factor 2
ACTL7B	1480	1.905	108.553	282	8492	10880	actin like 7B
STOX1	1481	1.905	104.873	326	7789	219736	storkhead box 1
PDP1	1482	1.905	115.685	350	11166	54704	pyruvate dehyrogenase phosphatase catalytic subunit 1
DNAJC10	1483	1.904	113.842	215	5387	54431	DnaJ heat shock protein family (Hsp40) member C10
RGL1	1484	1.903	112.966	227	6631	23179	ral guanine nucleotide dissociation stimulator like 1
ZNF224	1485	1.901	108.446	251	6852	7767	zinc finger protein 224
NFS1	1486	1.901	112.047	69	1981	9054	NFS1 cysteine desulfurase
OOEP	1487	1.901	110.109	236	6007	441161	oocyte expressed protein
SGIP1	1488	1.9	110.479	192	5187	84251	SH3 domain GRB2 like endophilin interacting protein 1
TK2	1489	1.899	106.291	223	6706	7084	thymidine kinase 2
SELPLG	1490	1.898	103.936	209	4998	6404	selectin P ligand
HSPA1B	1491	1.896	119.963	274	8904	3304	heat shock protein family A (Hsp70) member 1B
PFDN5	1492	1.896	116.561	231	6686	5204	prefoldin subunit 5
PYDC2	1493	1.895	107.397	130	3779	152138	pyrin domain containing 2
LITAF	1494	1.895	107.47	230	5029	9516	lipopolysaccharide induced TNF factor
ZNF678	1495	1.895	106.125	267	6070	339500	zinc finger protein 678
GNB1L	1496	1.894	103.636	179	3776	54584	G protein subunit beta 1 like
NME9	1497	1.893	108.997	93	1899	347736	NME/NM23 family member 9
DCAF6	1498	1.893	110.406	155	4231	55827	DDB1 and CUL4 associated factor 6
ADCYAP1	1499	1.891	100.503	298	5884	116	adenylate cyclase activating polypeptide 1
CLTC	1500	1.891	106.65	297	7310	1213	clathrin heavy chain
TGM5	1501	1.891	109.838	175	4929	9333	transglutaminase 5
RNF175	1502	1.89	113.555	252	5633	285533	ring finger protein 175
PRAG1	1503	1.89	106.252	249	7150	157285	PEAK1 related, kinase-activating pseudokinase 1
EXOC3L1	1504	1.889	110.641	244	9077	283849	exocyst complex component 3 like 1
RDH8	1505	1.889	116.588	327	12254	50700	retinol dehydrogenase 8
HSD17B7	1506	1.888	111.096	266	6721	51478	hydroxysteroid 17-beta dehydrogenase 7
PNKP	1507	1.888	100.262	269	8510	11284	polynucleotide kinase 3'-phosphatase
GNPDA1	1508	1.888	113.736	61	2138	10007	glucosamine-6-phosphate deaminase 1
SLX4IP	1509	1.887	108.639	256	4566	128710	SLX4 interacting protein
KLHL2	1510	1.886	100.013	239	7336	11275	kelch like family member 2
MCRS1	1511	1.886	110.038	247	6510	10445	microspherule protein 1
TRPC3	1512	1.884	115.549	144	4519	7222	transient receptor potential cation channel subfamily C member 3
PPEF2	1513	1.884	115.549	179	5091	5470	protein phosphatase with EF-hand domain 2
SLC6A12	1514	1.883	111.065	277	7649	6539	solute carrier family 6 member 12
GLIS2	1515	1.882	109.78	169	5715	84662	GLIS family zinc finger 2
UNK	1516	1.882	113.506	254	4608	85451	unk zinc finger
DUSP12	1517	1.881	115.527	66	3060	11266	dual specificity phosphatase 12
KRT6A	1518	1.88	102.935	368	9700	3853	keratin 6A
PAPOLA	1519	1.879	116.511	170	4939	10914	poly(A) polymerase alpha
HSPB2	1520	1.878	106.602	160	3913	3316	heat shock protein family B (small) member 2
PPP6R3	1521	1.878	112.181	376	8726	55291	protein phosphatase 6 regulatory subunit 3
TMEM165	1522	1.878	108.595	311	8206	55858	transmembrane protein 165
PDE12	1523	1.877	102.351	286	8228	201626	phosphodiesterase 12
RNF214	1524	1.876	113.474	127	4935	257160	ring finger protein 214
FAM98B	1525	1.876	107.295	225	6674	283742	family with sequence similarity 98 member B
TMIE	1526	1.876	105.249	290	7305	259236	transmembrane inner ear
FAM217B	1527	1.875	103.565	321	8937	63939	family with sequence similarity 217 member B
DDR1	1528	1.874	110.939	375	11952	780	discoidin domain receptor tyrosine kinase 1
ALPP	1529	1.874	115.479	143	4672	250	alkaline phosphatase, placental
MTERF1	1530	1.873	105.203	161	4039	7978	mitochondrial transcription termination factor 1
PIN1	1531	1.872	105.198	164	3345	5300	peptidylprolyl cis/trans isomerase, NIMA-interacting 1
GSTCD	1532	1.871	110.32	281	6166	79807	glutathione S-transferase C-terminal domain containing
RLF	1533	1.871	108.86	232	7302	6018	rearranged L-myc fusion
WSCD1	1534	1.87	110.551	336	8746	23302	WSC domain containing 1
LAMB3	1535	1.87	108.855	154	3504	3914	laminin subunit beta 3
PTPRA	1536	1.87	115.451	190	6264	5786	protein tyrosine phosphatase receptor type A
TFPI2	1537	1.868	109.249	175	5281	7980	tissue factor pathway inhibitor 2
AS3MT	1538	1.867	108.744	160	4868	57412	arsenite methyltransferase
MRPL3	1539	1.864	106.885	255	7403	11222	mitochondrial ribosomal protein L3
CAPN2	1540	1.864	114.429	284	9185	824	calpain 2
HIF1A	1541	1.863	119.719	172	5958	3091	hypoxia inducible factor 1 subunit alpha
KCTD14	1542	1.862	104.989	94	2164	65987	potassium channel tetramerization domain containing 14
PPP1R17	1543	1.862	110.792	174	6233	10842	protein phosphatase 1 regulatory subunit 17
KRI1	1544	1.862	99.934	269	7282	65095	KRI1 homolog
WSCD2	1545	1.862	107.217	211	6623	9671	WSC domain containing 2
RPL27	1546	1.862	99.933	39	969	6155	ribosomal protein L27
NECAP1	1547	1.861	104.1	228	5090	25977	NECAP endocytosis associated 1
NANP	1548	1.861	109.637	377	11407	140838	N-acetylneuraminic acid phosphatase
ZNF57	1549	1.86	105.432	324	4852	126295	zinc finger protein 57
CSHL1	1550	1.86	103.805	149	3430	1444	chorionic somatomammotropin hormone like 1
TATDN2	1551	1.859	102.599	253	6699	9797	TatD DNase domain containing 2
MYH7B	1552	1.859	109.902	370	11080	57644	myosin heavy chain 7B
MED25	1553	1.857	110.487	301	9676	81857	mediator complex subunit 25
PAF1	1554	1.855	105.948	240	7826	54623	PAF1 homolog, Paf1/RNA polymerase II complex component
OR4E2	1555	1.854	110.754	190	4865	26686	olfactory receptor family 4 subfamily E member 2
ING1	1556	1.854	109.834	177	3778	3621	inhibitor of growth family member 1
FGL1	1557	1.853	107.067	313	8019	2267	fibrinogen like 1
THG1L	1558	1.852	105.933	221	4907	54974	tRNA-histidine guanylyltransferase 1 like
TMEM31	1559	1.851	106.825	243	6351	203562	transmembrane protein 31
TCF3	1560	1.851	109.143	181	4105	6929	transcription factor 3
APP	1561	1.85	108.101	247	5471	351	amyloid beta precursor protein
RNASE13	1562	1.849	106.14	357	11204	440163	ribonuclease A family member 13 (inactive)
ADNP	1563	1.849	106.494	237	6422	23394	activity dependent neuroprotector homeobox
FSIP2	1564	1.848	101.663	230	4622	401024	fibrous sheath interacting protein 2
OR2B3	1565	1.848	100.367	236	5021	442184	olfactory receptor family 2 subfamily B member 3
ZNF34	1566	1.847	101.659	359	5608	80778	zinc finger protein 34
CCL3	1567	1.846	101.655	292	7206	6348	C-C motif chemokine ligand 3
METTL5	1568	1.846	111.662	143	2194	29081	methyltransferase like 5
WIPF1	1569	1.843	110.132	214	6723	7456	WAS/WASL interacting protein family member 1
MAML3	1570	1.842	108.575	337	7871	55534	mastermind like transcriptional coactivator 3
KDM1B	1571	1.841	113.27	123	2494	221656	lysine demethylase 1B
ACTA1	1572	1.84	105.112	287	7403	58	actin alpha 1, skeletal muscle
PRAM1	1573	1.839	110.406	273	9938	84106	PML-RARA regulated adaptor molecule 1
PARD6A	1574	1.839	100.832	140	3668	50855	par-6 family cell polarity regulator alpha
MED4	1575	1.838	105.033	155	5184	29079	mediator complex subunit 4
HBZ	1576	1.838	120.984	226	6443	3050	hemoglobin subunit zeta
PLA2G15	1577	1.837	109.729	226	4554	23659	phospholipase A2 group XV
UROS	1578	1.837	105.025	276	5108	7390	uroporphyrinogen III synthase
LDHAL6A	1579	1.836	107.094	151	3377	160287	lactate dehydrogenase A like 6A
STKLD1	1580	1.835	110.685	331	12489	169436	serine/threonine kinase like domain containing 1
DSG1	1581	1.834	106.749	215	7067	1828	desmoglein 1
TIGD4	1582	1.833	101.03	253	5286	201798	tigger transposable element derived 4
CBX1	1583	1.832	102.768	225	5402	10951	chromobox 1
TMBIM4	1584	1.832	108.973	188	6148	51643	transmembrane BAX inhibitor motif containing 4
PLXNA4	1585	1.832	108.372	350	4919	91584	plexin A4
AP1B1	1586	1.831	106.732	196	6034	162	adaptor related protein complex 1 subunit beta 1
NRG1	1587	1.83	113.365	200	4769	3084	neuregulin 1
AKR1B1	1588	1.83	116.12	230	8496	231	aldo-keto reductase family 1 member B
PTDSS2	1589	1.829	113.803	207	5212	81490	phosphatidylserine synthase 2
CST3	1590	1.828	108.044	135	3107	1471	cystatin C
DDX21	1591	1.828	104.982	127	3364	9188	DExD-box helicase 21
SCAPER	1592	1.826	103.986	378	8992	49855	S-phase cyclin A associated protein in the ER
BZW2	1593	1.826	116.089	406	15304	28969	basic leucine zipper and W2 domains 2
PLEKHJ1	1594	1.825	107.683	150	4806	55111	pleckstrin homology domain containing J1
C2orf68	1595	1.825	106.931	230	4210	388969	chromosome 2 open reading frame 68
UTP14A	1596	1.824	101.581	216	5856	10813	UTP14A small subunit processome component
TDRP	1597	1.824	106.483	306	4599	157695	testis development related protein
TP53I3	1598	1.823	107.009	232	4694	9540	tumor protein p53 inducible protein 3
NCK2	1599	1.822	113.31	172	6195	8440	NCK adaptor protein 2
PSMD4	1600	1.822	103.918	128	4792	5710	proteasome 26S subunit, non-ATPase 4
RASSF8	1601	1.82	110.036	362	8136	11228	Ras association domain family member 8
RABL6	1602	1.819	103.357	326	8453	55684	RAB, member RAS oncogene family like 6
KCNJ2	1603	1.818	115.108	205	5876	3759	potassium voltage-gated channel subfamily J member 2
GLRX	1604	1.818	119.382	89	3526	2745	glutaredoxin
SMARCD1	1605	1.818	108.538	411	11077	6602	SWI/SNF related, matrix associated, actin dependent regulator of chromatin, subfamily d, member 1
SAP18	1606	1.817	119.374	247	7311	10284	Sin3A associated protein 18
RUNX1T1	1607	1.817	104.928	221	5796	862	RUNX1 translocation partner 1
GJA5	1608	1.817	119.37	251	7545	2702	gap junction protein alpha 5
SLC25A34	1609	1.816	106.891	456	8324	284723	solute carrier family 25 member 34
RRP12	1610	1.816	105.241	272	5708	23223	ribosomal RNA processing 12 homolog
AGAP1	1611	1.815	99.785	297	8627	116987	ArfGAP with GTPase domain, ankyrin repeat and PH domain 1
WDHD1	1612	1.814	110.562	243	7245	11169	WD repeat and HMG-box DNA binding protein 1
CCDC106	1613	1.81	105.219	282	6851	29903	coiled-coil domain containing 106
PLK4	1614	1.809	100.024	266	7079	10733	polo like kinase 4
CCDC74B	1615	1.808	104.444	366	8642	91409	coiled-coil domain containing 74B
HLA-DPB1	1616	1.807	113.211	276	9559	3115	major histocompatibility complex, class II, DP beta 1
SLC35G5	1617	1.806	99.757	230	6324	83650	solute carrier family 35 member G5
DCAKD	1618	1.806	108.84	227	5886	79877	dephospho-CoA kinase domain containing
HEPACAM	1619	1.806	105.726	252	6947	220296	hepatic and glial cell adhesion molecule
B3GALT2	1620	1.805	108.872	177	3961	8707	beta-1,3-galactosyltransferase 2
RNF130	1621	1.803	107.839	139	4982	55819	ring finger protein 130
QPCT	1622	1.803	104.858	278	3048	25797	glutaminyl-peptide cyclotransferase
PPFIBP2	1623	1.803	115.003	286	9476	8495	PPFIA binding protein 2
ZNF8	1624	1.802	106.601	181	4620	7554	zinc finger protein 8
ANXA5	1625	1.8	108.409	320	8641	308	annexin A5
ZNF180	1626	1.8	105.902	228	5300	7733	zinc finger protein 180
ZNF414	1627	1.8	108.218	250	4461	84330	zinc finger protein 414
B4GALNT3	1628	1.798	106.851	182	5054	283358	beta-1,4-N-acetyl-galactosaminyltransferase 3
VPS28	1629	1.798	103.84	289	6704	51160	VPS28 subunit of ESCRT-I
RAP1A	1630	1.798	110.545	211	6439	5906	RAP1A, member of RAS oncogene family
GPBAR1	1631	1.796	107.456	188	4815	151306	G protein-coupled bile acid receptor 1
POFUT2	1632	1.796	100.914	241	4979	23275	protein O-fucosyltransferase 2
SYT9	1633	1.793	103.258	260	5505	143425	synaptotagmin 9
SCN1B	1634	1.793	104.666	176	5193	6324	sodium voltage-gated channel beta subunit 1
MMP14	1635	1.791	113.931	356	8959	4323	matrix metallopeptidase 14
SLC26A8	1636	1.79	106.328	350	5079	116369	solute carrier family 26 member 8
RAD51C	1637	1.788	113.576	103	3159	5889	RAD51 paralog C
SRRM4	1638	1.785	100.642	208	6204	84530	serine/arginine repetitive matrix 4
TPBG	1639	1.784	103.226	199	4868	7162	trophoblast glycoprotein
KCNJ4	1640	1.783	114.873	161	4402	3761	potassium voltage-gated channel subfamily J member 4
TMEM138	1641	1.783	109.797	228	6321	51524	transmembrane protein 138
GLIPR1L2	1642	1.782	104.33	229	5495	144321	GLIPR1 like 2
SFTPA1	1643	1.782	109.394	148	2904	653509	surfactant protein A1
PCOLCE2	1644	1.782	104.971	254	8000	26577	procollagen C-endopeptidase enhancer 2
CHRM2	1645	1.782	110.34	177	3963	1129	cholinergic receptor muscarinic 2
TCEA1	1646	1.781	119.104	248	8284	6917	transcription elongation factor A1
TFG	1647	1.78	105.808	205	3237	10342	TRK-fused gene
PAPOLG	1648	1.779	113.033	342	7351	64895	poly(A) polymerase gamma
AADACL4	1649	1.778	111.601	237	6552	343066	arylacetamide deacetylase like 4
R3HDML	1650	1.777	99.663	244	5692	140902	R3H domain containing like
COTL1	1651	1.775	104.941	222	5758	23406	coactosin like F-actin binding protein 1
CDC14A	1652	1.774	114.81	276	6694	8556	cell division cycle 14A
FCGR2B	1653	1.774	108.686	49	857	2213	Fc fragment of IgG receptor IIb
ZNF3	1654	1.774	99.653	151	3569	7551	zinc finger protein 3
VWF	1655	1.773	104.713	243	6492	7450	von Willebrand factor
ZIM2	1656	1.772	101.406	96	3047	23619	zinc finger imprinted 2
KIF9	1657	1.772	108.256	165	3753	64147	kinesin family member 9
KMT5A	1658	1.771	111.148	97	3767	387893	lysine methyltransferase 5A
C1orf226	1659	1.771	106.733	393	8195	400793	chromosome 1 open reading frame 226
FAM114A1	1660	1.77	110.078	195	5330	92689	family with sequence similarity 114 member A1
RPS29	1661	1.769	106.658	67	1497	6235	ribosomal protein S29
CFLAR	1662	1.768	113.779	184	3784	8837	CASP8 and FADD like apoptosis regulator
GPR62	1663	1.768	107.288	108	2514	118442	G protein-coupled receptor 62
WNT4	1664	1.768	108.28	49	1592	54361	Wnt family member 4
POLR3B	1665	1.767	110.36	221	6962	55703	RNA polymerase III subunit B
ZMAT4	1666	1.767	100.114	136	3596	79698	zinc finger matrin-type 4
SLC12A3	1667	1.767	120.553	184	5432	6559	solute carrier family 12 member 3
MRPS9	1668	1.766	107.963	178	5352	64965	mitochondrial ribosomal protein S9
WASH5P	1669	1.766	106.185	176	4836	375690	WASP family homolog 5, pseudogene
TDRD9	1670	1.765	106.639	277	6724	122402	tudor domain containing 9
CILP2	1671	1.765	106.43	161	4569	148113	cartilage intermediate layer protein 2
FBH1	1672	1.764	114.388	288	8240	84893	F-box DNA helicase 1
TRERF1	1673	1.764	108.21	244	5410	55809	transcriptional regulating factor 1
KLRG1	1674	1.764	111.096	196	8239	10219	killer cell lectin like receptor G1
FAM102A	1675	1.763	105.535	158	3718	399665	family with sequence similarity 102 member A
MAGEE1	1676	1.762	107.681	170	5016	57692	MAGE family member E1
DLG2	1677	1.762	105.711	152	5162	1740	discs large MAGUK scaffold protein 2
RTP3	1678	1.762	108.033	190	3518	83597	receptor transporter protein 3
PROM1	1679	1.761	107.354	239	5004	8842	prominin 1
REC8	1680	1.761	109.715	235	5827	9985	REC8 meiotic recombination protein
SLF2	1681	1.761	99.613	236	5949	55719	SMC5-SMC6 complex localization factor 2
WDR90	1682	1.761	106.678	319	6746	197335	WD repeat domain 90
CIAO2B	1683	1.76	105.005	216	6853	51647	cytosolic iron-sulfur assembly component 2B
PLPP2	1684	1.76	114.715	201	8862	8612	phospholipid phosphatase 2
CENPL	1685	1.759	109.668	275	8438	91687	centromere protein L
ACACB	1686	1.759	111.066	261	10045	32	acetyl-CoA carboxylase beta
RPF1	1687	1.759	108.021	170	3607	80135	ribosome production factor 1 homolog
CMSS1	1688	1.758	110.025	96	4249	84319	cms1 ribosomal small subunit homolog
GORAB	1689	1.758	104.224	272	4985	92344	golgin, RAB6 interacting
PSG11	1690	1.756	107.65	162	5370	5680	pregnancy specific beta-1-glycoprotein 11
SLC28A3	1691	1.756	115.512	326	8763	64078	solute carrier family 28 member 3
PYHIN1	1692	1.756	108.005	341	8038	149628	pyrin and HIN domain family member 1
RTP5	1693	1.756	101.353	279	6331	285093	receptor transporter protein 5 (putative)
LILRB3	1694	1.755	106.588	281	5928	11025	leukocyte immunoglobulin like receptor B3
FBP1	1695	1.754	114.68	209	6345	2203	fructose-bisphosphatase 1
LYAR	1696	1.753	107.631	165	4478	55646	Ly1 antibody reactive
SSUH2	1697	1.753	105.488	267	5792	51066	ssu-2 homolog (C. elegans)
ZDHHC7	1698	1.751	100.52	254	6616	55625	zinc finger DHHC-type containing 7
ALOX15B	1699	1.751	108.915	82	2881	247	arachidonate 15-lipoxygenase type B
HAUS2	1700	1.749	101.891	219	7114	55142	HAUS augmin like complex subunit 2
STC2	1701	1.748	100.055	192	4975	8614	stanniocalcin 2
GK2	1702	1.748	110.123	509	17122	2712	glycerol kinase 2
HR	1703	1.748	114.264	201	3719	55806	HR lysine demethylase and nuclear receptor corepressor
ZSWIM4	1704	1.747	99.568	137	4091	65249	zinc finger SWIM-type containing 4
STAG3L2	1705	1.747	107.277	159	4958	442582	stromal antigen 3-like 2 (pseudogene)
KRT39	1706	1.745	104.166	201	4570	390792	keratin 39
PPIP5K1	1707	1.745	114.615	160	5366	9677	diphosphoinositol pentakisphosphate kinase 1
SIGLEC7	1708	1.744	107.583	234	6173	27036	sialic acid binding Ig like lectin 7
DENND1B	1709	1.744	109.957	192	4327	163486	DENN domain containing 1B
KNDC1	1710	1.744	106.119	196	4727	85442	kinase non-catalytic C-lobe domain containing 1
EDIL3	1711	1.743	99.555	166	4526	10085	EGF like repeats and discoidin domains 3
NSUN3	1712	1.742	108.519	308	8682	63899	NOP2/Sun RNA methyltransferase family member 3
ESPN	1713	1.742	108.219	169	6220	83715	espin
ZNF528	1714	1.742	108.218	225	7198	84436	zinc finger protein 528
TGIF1	1715	1.742	113.32	211	5955	7050	TGFB induced factor homeobox 1
PTGER1	1716	1.74	107.122	322	11802	5731	prostaglandin E receptor 1
LCE2A	1717	1.74	109.314	167	4842	353139	late cornified envelope 2A
DDX1	1718	1.738	108.05	160	3113	1653	DEAD-box helicase 1
FAM117B	1719	1.738	106.083	313	8915	150864	family with sequence similarity 117 member B
CHSY3	1720	1.736	118.768	191	8022	337876	chondroitin sulfate synthase 3
CYFIP1	1721	1.736	109.295	279	8213	23191	cytoplasmic FMR1 interacting protein 1
PLA2G1B	1722	1.735	110.9	59	1497	5319	phospholipase A2 group IB
TSN	1723	1.735	103.685	187	5075	7247	translin
ADRA1D	1724	1.734	107.087	268	4965	146	adrenoceptor alpha 1D
SOX10	1725	1.733	108.796	244	7055	6663	SRY-box 10
KAT6A	1726	1.733	103.678	267	6852	7994	lysine acetyltransferase 6A
SLC4A2	1727	1.732	107.941	149	3531	6522	solute carrier family 4 member 2
ATP13A5	1728	1.732	110.873	182	5458	344905	ATPase 13A5
ZNF675	1729	1.731	104.881	313	7323	171392	zinc finger protein 675
RBM44	1730	1.731	106.474	323	7922	375316	RNA binding motif protein 44
RREB1	1731	1.731	108.006	337	10202	6239	ras responsive element binding protein 1
TFDP3	1732	1.731	108.459	283	8042	51270	transcription factor Dp family member 3
ADAMTS4	1733	1.73	113.517	244	9557	9507	ADAM metallopeptidase with thrombospondin type 1 motif 4
MORF4	1734	1.729	106.459	251	10610	10934	mortality factor 4 (pseudogene)
NAT16	1735	1.728	103.665	305	6875	375607	N-acetyltransferase 16 (putative)
PANX3	1736	1.728	104.682	266	7102	116337	pannexin 3
PDE5A	1737	1.728	113.246	188	5446	8654	phosphodiesterase 5A
DACH2	1738	1.728	103.018	148	4214	117154	dachshund family transcription factor 2
SAT2	1739	1.728	107.988	338	7461	112483	spermidine/spermine N1-acetyltransferase family member 2
PTGER4	1740	1.727	109.986	302	10691	5734	prostaglandin E receptor 4
ARF1	1741	1.724	113.225	264	5009	375	ADP ribosylation factor 1
C2orf16	1742	1.724	107.159	202	4948	84226	chromosome 2 open reading frame 16
CHST14	1743	1.723	109.037	88	1643	113189	carbohydrate sulfotransferase 14
FHL5	1744	1.722	107.956	229	7178	9457	four and a half LIM domains 5
WDR33	1745	1.721	110.113	295	9618	55339	WD repeat domain 33
RGR	1746	1.72	109.94	151	4019	5995	retinal G protein coupled receptor
TMED2	1747	1.719	111.262	239	8332	10959	transmembrane p24 trafficking protein 2
ANO2	1748	1.718	106.409	253	4750	57101	anoctamin 2
TSGA10	1749	1.717	103.577	293	8794	80705	testis specific 10
AURKAIP1	1750	1.716	108.688	210	5189	54998	aurora kinase A interacting protein 1
DNAJC21	1751	1.716	102.174	266	7135	134218	DnaJ heat shock protein family (Hsp40) member C21
CTR9	1752	1.716	104.037	129	3228	9646	CTR9 homolog, Paf1/RNA polymerase II complex component
TXNDC16	1753	1.716	106.324	194	4325	57544	thioredoxin domain containing 16
SKA1	1754	1.715	107.75	212	5797	220134	spindle and kinetochore associated complex subunit 1
PYGM	1755	1.715	108.984	137	2275	5837	glycogen phosphorylase, muscle associated
PVR	1756	1.715	106.968	30	511	5817	poliovirus receptor
CLEC3A	1757	1.714	111.231	242	6633	10143	C-type lectin domain family 3 member A
DPPA3	1758	1.713	104.804	344	8212	359787	developmental pluripotency associated 3
CD53	1759	1.713	106.589	300	6830	963	CD53 molecule
FAM156A	1760	1.713	105.484	275	7596	29057	family with sequence similarity 156 member A
KLK12	1761	1.713	113.4	214	5563	43849	kallikrein related peptidase 12
CCR9	1762	1.712	106.95	310	8217	10803	C-C motif chemokine receptor 9
RAB4B	1763	1.712	115.175	221	6426	53916	RAB4B, member RAS oncogene family
PSCA	1764	1.71	110.058	121	3868	8000	prostate stem cell antigen
P2RY8	1765	1.709	106.935	282	9148	286530	P2Y receptor family member 8
FAM98C	1766	1.708	105.289	337	8439	147965	family with sequence similarity 98 member C
BAG5	1767	1.708	110.708	263	9161	9529	BCL2 associated athanogene 5
NATD1	1768	1.707	110.043	210	5462	256302	N-acetyltransferase domain containing 1
HEXIM1	1769	1.706	106.383	259	6526	10614	HEXIM P-TEFb complex subunit 1
RWDD2B	1770	1.706	105.45	284	8002	10069	RWD domain containing 2B
SNN	1771	1.706	107.372	174	4466	8303	stannin
MTRF1L	1772	1.706	111.903	190	3709	54516	mitochondrial translational release factor 1 like
POLR2J3	1773	1.705	103.273	329	7682	548644	RNA polymerase II subunit J3
ADAMTS14	1774	1.705	113.345	246	6112	140766	ADAM metallopeptidase with thrombospondin type 1 motif 14
CABP7	1775	1.704	106.552	223	6183	164633	calcium binding protein 7
FOXI2	1776	1.704	109.768	85	2281	399823	forkhead box I2
LRMDA	1777	1.703	105.436	350	10934	83938	leucine rich melanocyte differentiation associated
CDKN1A	1778	1.703	105.461	161	4107	1026	cyclin dependent kinase inhibitor 1A
NGFR	1779	1.703	113.105	169	4351	4804	nerve growth factor receptor
AP1M2	1780	1.702	103.532	261	6691	10053	adaptor related protein complex 1 subunit mu 2
EXOSC9	1781	1.702	115.108	231	7975	5393	exosome component 9
IL36A	1782	1.701	107.822	105	2149	27179	interleukin 36 alpha
PRSS22	1783	1.7	107.266	135	4586	64063	serine protease 22
ZNF385B	1784	1.7	106.32	240	4081	151126	zinc finger protein 385B
SUZ12	1785	1.699	107.749	207	4912	23512	SUZ12 polycomb repressive complex 2 subunit
CWF19L1	1786	1.699	100.608	197	3701	55280	CWF19 like cell cycle control factor 1
JTB	1787	1.698	105.934	275	8842	10899	jumping translocation breakpoint
ACSM2A	1788	1.696	108.274	138	4855	123876	acyl-CoA synthetase medium chain family member 2A
NOL12	1789	1.696	105.234	343	6487	79159	nucleolar protein 12
MAGI1	1790	1.696	105.434	268	6791	9223	membrane associated guanylate kinase, WW and PDZ domain containing 1
EHD2	1791	1.696	103.511	374	11594	30846	EH domain containing 2
PCNP	1792	1.696	105.928	221	3994	57092	PEST proteolytic signal containing nuclear protein
SCN2A	1793	1.695	104.215	213	6596	6326	sodium voltage-gated channel alpha subunit 2
S100A5	1794	1.695	99.401	190	4875	6276	S100 calcium binding protein A5
IFNGR1	1795	1.694	120.107	179	6688	3459	interferon gamma receptor 1
BAZ2A	1796	1.694	103.503	364	8863	11176	bromodomain adjacent to zinc finger domain 2A
ZKSCAN7	1797	1.693	105.917	400	10158	55888	zinc finger with KRAB and SCAN domains 7
ZP1	1798	1.693	106.504	242	7865	22917	zona pellucida glycoprotein 1
GPD1L	1799	1.69	116.631	127	3438	23171	glycerol-3-phosphate dehydrogenase 1 like
CCDC32	1800	1.689	104.701	163	3833	90416	coiled-coil domain containing 32
LELP1	1801	1.689	107.681	306	6316	149018	late cornified envelope like proline rich 1
TMEM132E	1802	1.688	106.286	318	10373	124842	transmembrane protein 132E
CCHCR1	1803	1.688	103.531	256	6738	54535	coiled-coil alpha-helical rod protein 1
MATN2	1804	1.687	107.983	297	9603	4147	matrilin 2
ASB11	1805	1.687	113.815	94	2170	140456	ankyrin repeat and SOCS box containing 11
AKR1C2	1806	1.687	114.994	222	7125	1646	aldo-keto reductase family 1 member C2
RBM3	1807	1.687	99.863	310	6801	5935	RNA binding motif protein 3
PIGK	1808	1.687	107.189	90	3641	10026	phosphatidylinositol glycan anchor biosynthesis class K
IER5	1809	1.686	103.48	262	5383	51278	immediate early response 5
ANTXR1	1810	1.685	104.517	266	6082	84168	ANTXR cell adhesion molecule 1
ARHGEF35	1811	1.685	105.351	284	9144	445328	Rho guanine nucleotide exchange factor 35
KMT2A	1812	1.685	118.389	222	8155	4297	lysine methyltransferase 2A
ATP6V0E1	1813	1.685	118.389	244	7766	8992	ATPase H+ transporting V0 subunit e1
OS9	1814	1.685	111.066	175	4861	10956	OS9 endoplasmic reticulum lectin
MTHFD2L	1815	1.684	103.199	280	7420	441024	methylenetetrahydrofolate dehydrogenase (NADP+ dependent) 2 like
KRTAP3-1	1816	1.683	105.338	369	6922	83896	keratin associated protein 3-1
ADGRL2	1817	1.682	109.692	170	4503	23266	adhesion G protein-coupled receptor L2
USP33	1818	1.682	113.188	285	6630	23032	ubiquitin specific peptidase 33
NR3C1	1819	1.681	104.255	175	4292	2908	nuclear receptor subfamily 3 group C member 1
AQP9	1820	1.681	109.834	152	3940	366	aquaporin 9
ZNF415	1821	1.68	108.193	215	7947	55786	zinc finger protein 415
BTBD10	1822	1.679	104.143	193	5361	84280	BTB domain containing 10
FOXL2	1823	1.679	114.915	215	6551	668	forkhead box L2
RAD1	1824	1.678	106.086	277	5676	5810	RAD1 checkpoint DNA exonuclease
NT5C1B	1825	1.678	114.169	202	5594	93034	5'-nucleotidase, cytosolic IB
THOP1	1826	1.678	113.163	273	10115	7064	thimet oligopeptidase 1
GATC	1827	1.678	102.83	228	6815	283459	glutamyl-tRNA amidotransferase subunit C
ZNF565	1828	1.675	106.432	227	6226	147929	zinc finger protein 565
ZNF436	1829	1.675	103.17	202	4537	80818	zinc finger protein 436
FIZ1	1830	1.674	109.194	174	2776	84922	FLT3 interacting zinc finger 1
SEC16B	1831	1.674	111.001	266	6180	89866	SEC16 homolog B, endoplasmic reticulum export factor
RTKN2	1832	1.673	102.047	321	10220	219790	rhotekin 2
ADAM33	1833	1.673	113.13	221	4800	80332	ADAM metallopeptidase domain 33
GPRC6A	1834	1.673	106.719	242	7545	222545	G protein-coupled receptor class C group 6 member A
PRKG2	1835	1.673	99.613	231	7360	5593	protein kinase cGMP-dependent 2
FOXD4L3	1836	1.672	103.16	261	6335	286380	forkhead box D4 like 3
NLRP5	1837	1.672	103.843	166	4889	126206	NLR family pyrin domain containing 5
FGR	1838	1.671	105.328	273	6675	2268	FGR proto-oncogene, Src family tyrosine kinase
PPP4R4	1839	1.671	104.462	343	8901	57718	protein phosphatase 4 regulatory subunit 4
EFCAB7	1840	1.67	107.178	276	7512	84455	EF-hand calcium binding domain 7
PXDNL	1841	1.669	108.062	281	7278	137902	peroxidasin like
SEPT6	1842	1.669	107.567	163	5226	23157	septin 6
B3GALT1	1843	1.668	111.702	202	4864	8708	beta-1,3-galactosyltransferase 1
ALDOB	1844	1.667	106.012	140	3191	229	aldolase, fructose-bisphosphate B
SLC18B1	1845	1.667	105.82	284	7311	116843	solute carrier family 18 member B1
SF3A2	1846	1.666	102.186	329	9206	8175	splicing factor 3a subunit 2
DEPDC7	1847	1.666	106.168	209	5205	91614	DEP domain containing 7
SLC7A6	1848	1.665	119.934	124	4180	9057	solute carrier family 7 member 6
SLC22A12	1849	1.664	114.799	142	4592	116085	solute carrier family 22 member 12
ALOX12	1850	1.664	118.231	151	6911	239	arachidonate 12-lipoxygenase, 12S type
ABCB11	1851	1.664	107.538	188	5496	8647	ATP binding cassette subfamily B member 11
SPSB3	1852	1.664	113.642	192	6128	90864	splA/ryanodine receptor domain and SOCS box containing 3
OR10K1	1853	1.663	103.129	276	6777	391109	olfactory receptor family 10 subfamily K member 1
CCL18	1854	1.663	104.471	264	7180	6362	C-C motif chemokine ligand 18
FOXN3	1855	1.663	114.786	281	8612	1112	forkhead box N3
NRP2	1856	1.663	108.334	180	3859	8828	neuropilin 2
OCLM	1857	1.662	103.402	230	6196	10896	oculomedin
SOS2	1858	1.662	103.399	290	7716	6655	SOS Ras/Rho guanine nucleotide exchange factor 2
DCP1B	1859	1.661	103.442	360	9490	196513	decapping mRNA 1B
ABAT	1860	1.66	107.516	137	2873	18	4-aminobutyrate aminotransferase
ZBBX	1861	1.66	102.763	276	7531	79740	zinc finger B-box domain containing
KLK11	1862	1.659	113.037	279	8434	11012	kallikrein related peptidase 11
CYTH2	1863	1.658	102	335	9533	9266	cytohesin 2
HSF1	1864	1.657	111.643	173	3368	3297	heat shock transcription factor 1
DEFB125	1865	1.657	106.358	304	7839	245938	defensin beta 125
RRAS	1866	1.657	108.632	188	2617	6237	RAS related
ZNF672	1867	1.656	107.52	333	5114	79894	zinc finger protein 672
NIPAL1	1868	1.656	104.558	220	7291	152519	NIPA like domain containing 1
UBB	1869	1.655	107.545	13	310	7314	ubiquitin B
PRDM15	1870	1.655	107.094	190	4651	63977	PR/SET domain 15
PEAK1	1871	1.655	105.259	246	5796	79834	pseudopodium enriched atypical kinase 1
UBXN1	1872	1.654	103.098	300	7061	51035	UBX domain protein 1
ZNF18	1873	1.654	107.824	212	6595	7566	zinc finger protein 18
TRIR	1874	1.653	105.709	370	6262	79002	telomerase RNA component interacting RNase
PTGDS	1875	1.653	107.53	306	9613	5730	prostaglandin D2 synthase
EXT2	1876	1.653	109.663	161	4374	2132	exostosin glycosyltransferase 2
HSH2D	1877	1.652	102.736	317	9141	84941	hematopoietic SH2 domain containing
SYNPO2L	1878	1.652	102.734	217	4922	79933	synaptopodin 2 like
OR52K1	1879	1.651	100.168	253	7244	390036	olfactory receptor family 52 subfamily K member 1
CSPG4	1880	1.651	104.386	144	4151	1464	chondroitin sulfate proteoglycan 4
SYF2	1881	1.651	109.521	275	7047	25949	SYF2 pre-mRNA splicing factor
FBXO48	1882	1.649	113.533	219	5825	554251	F-box protein 48
NME1	1883	1.649	105.234	187	6974	4830	NME/NM23 nucleoside diphosphate kinase 1
GTF2F2	1884	1.648	107.445	142	4410	2963	general transcription factor IIF subunit 2
TIPIN	1885	1.647	108.037	165	4713	54962	TIMELESS interacting protein
RD3	1886	1.647	103.733	158	3716	343035	retinal degeneration 3, GUCY2D regulator
LYPD6	1887	1.647	108.036	290	7123	130574	LY6/PLAUR domain containing 6
CDC42EP4	1888	1.647	108.036	286	11189	23580	CDC42 effector protein 4
FOXJ1	1889	1.647	107.93	250	7721	2302	forkhead box J1
EIF4EBP2	1890	1.647	105.89	169	4302	1979	eukaryotic translation initiation factor 4E binding protein 2
SH2D1B	1891	1.646	106.06	346	9161	117157	SH2 domain containing 1B
FCHSD1	1892	1.646	99.734	195	3731	89848	FCH and double SH3 domains 1
CHN1	1893	1.645	107.452	276	6176	1123	chimerin 1
YPEL3	1894	1.645	108.026	297	11379	83719	yippee like 3
ANKMY2	1895	1.645	100.144	366	11053	57037	ankyrin repeat and MYND domain containing 2
MAB21L2	1896	1.642	106.035	264	7139	10586	mab-21 like 2
FGF2	1897	1.641	118.06	186	4737	2247	fibroblast growth factor 2
NLRP11	1898	1.64	107.889	174	3637	204801	NLR family pyrin domain containing 11
ASPHD1	1899	1.64	109.006	94	2036	253982	aspartate beta-hydroxylase domain containing 1
CD300LB	1900	1.639	104.979	314	6094	124599	CD300 molecule like family member b
PDE6A	1901	1.638	107.878	169	2922	5145	phosphodiesterase 6A
SLC18A1	1902	1.637	108.512	92	1853	6570	solute carrier family 18 member A1
KLK1	1903	1.637	106.91	50	1052	3816	kallikrein 1
RPP21	1904	1.636	103.318	378	10410	79897	ribonuclease P/MRP subunit p21
NEURL4	1905	1.636	107.753	260	8577	84461	neuralized E3 ubiquitin protein ligase 4
KRTAP5-9	1906	1.636	112.098	198	4940	3846	keratin associated protein 5-9
FOXR2	1907	1.635	101.933	244	7435	139628	forkhead box R2
OSR2	1908	1.635	107.408	385	9949	116039	odd-skipped related transciption factor 2
CCSER1	1909	1.635	106.265	307	9538	401145	coiled-coil serine rich protein 1
PCBD2	1910	1.634	108.145	143	3595	84105	pterin-4 alpha-carbinolamine dehydratase 2
SEMA5B	1911	1.634	107.972	239	8899	54437	semaphorin 5B
STAT2	1912	1.632	119.73	242	7643	6773	signal transducer and activator of transcription 2
KRT6B	1913	1.632	106.966	337	7201	3854	keratin 6B
FAM222A	1914	1.632	101.472	260	7603	84915	family with sequence similarity 222 member A
CABP4	1915	1.631	102.063	330	9157	57010	calcium binding protein 4
KLHL42	1916	1.631	106.251	335	8621	57542	kelch like family member 42
TBX6	1917	1.631	105.784	242	5943	6911	T-box 6
KLHL41	1918	1.631	109.675	326	10234	10324	kelch like family member 41
CHMP4C	1919	1.63	108.951	298	9019	92421	charged multivesicular body protein 4C
HAL	1920	1.629	114.563	265	11364	3034	histidine ammonia-lyase
MECR	1921	1.629	112.697	166	3624	51102	mitochondrial trans-2-enoyl-CoA reductase
FAM104A	1922	1.628	105.592	296	5244	84923	family with sequence similarity 104 member A
FSD2	1923	1.628	105.962	353	8923	123722	fibronectin type III and SPRY domain containing 2
PRDX3	1924	1.627	112.687	232	7864	10935	peroxiredoxin 3
KDM3A	1925	1.627	107.374	357	11773	55818	lysine demethylase 3A
PHF12	1926	1.627	113.367	65	1860	57649	PHD finger protein 12
H1FOO	1927	1.626	103.33	234	5522	132243	H1 histone family member O oocyte specific
XKRY2	1928	1.626	107.935	261	10594	353515	XK related, Y-linked 2
XPO4	1929	1.626	103.001	301	7585	64328	exportin 4
MTHFS	1930	1.626	107.313	211	6317	10588	methenyltetrahydrofolate synthetase
ELMOD3	1931	1.625	114.482	364	12406	84173	ELMO domain containing 3
PARP6	1932	1.624	105.948	162	4549	56965	poly(ADP-ribose) polymerase family member 6
NXF3	1933	1.624	108.077	267	6722	56000	nuclear RNA export factor 3
ERBB3	1934	1.624	105.127	211	6553	2065	erb-b2 receptor tyrosine kinase 3
SLC5A7	1935	1.623	114.468	339	12696	60482	solute carrier family 5 member 7
BTNL3	1936	1.622	105.654	264	7396	10917	butyrophilin like 3
SEMA4B	1937	1.622	105.938	265	7032	10509	semaphorin 4B
TSC1	1938	1.622	104.272	305	7967	7248	TSC complex subunit 1
TMEM213	1939	1.621	108.728	369	10257	155006	transmembrane protein 213
HIST2H2BF	1940	1.621	105.927	258	7084	440689	histone cluster 2 H2B family member f
ATG101	1941	1.62	107.346	419	7905	60673	autophagy related 101
HOXD9	1942	1.62	107.33	237	5659	3235	homeobox D9
ANGPTL7	1943	1.62	103.953	217	5232	10218	angiopoietin like 7
RAPH1	1944	1.619	99.157	243	5727	65059	Ras association (RalGDS/AF-6) and pleckstrin homology domains 1
CTNNA1	1945	1.618	105.028	397	10033	1495	catenin alpha 1
ARMC3	1946	1.618	108.712	226	6131	219681	armadillo repeat containing 3
TIAM2	1947	1.617	108.034	147	2919	26230	T cell lymphoma invasion and metastasis 2
BMPER	1948	1.617	102.012	329	7434	168667	BMP binding endothelial regulator
KCNQ3	1949	1.616	103.85	118	3543	3786	potassium voltage-gated channel subfamily Q member 3
CDK20	1950	1.616	99.441	364	9623	23552	cyclin dependent kinase 20
ANGEL1	1951	1.615	110.66	290	6851	23357	angel homolog 1
KLHL22	1952	1.615	103.292	273	7344	84861	kelch like family member 22
LUZP4	1953	1.613	108.9	292	7916	51213	leucine zipper protein 4
TFAP4	1954	1.613	110.053	204	8146	7023	transcription factor AP-4
OR2F1	1955	1.613	106.174	247	6277	26211	olfactory receptor family 2 subfamily F member 1 (gene/pseudogene)
PRKAG2	1956	1.612	105.078	132	5035	51422	protein kinase AMP-activated non-catalytic subunit gamma 2
DPY19L3	1957	1.612	101.4	233	6797	147991	dpy-19 like C-mannosyltransferase 3
KHDRBS2	1958	1.611	99.134	259	6058	202559	KH RNA binding domain containing, signal transduction associated 2
PYY	1959	1.611	100.026	289	6003	5697	peptide YY
TRIP12	1960	1.611	113.249	199	5254	9320	thyroid hormone receptor interactor 12
PRSS1	1961	1.609	112.692	93	2969	5644	serine protease 1
BEND3	1962	1.607	105.867	359	8114	57673	BEN domain containing 3
SPANXB1	1963	1.607	105.706	215	5201	728695	SPANX family member B1
CCDC61	1964	1.606	106.549	294	6312	729440	coiled-coil domain containing 61
HOXD4	1965	1.606	105.625	258	6150	3233	homeobox D4
CLDN23	1966	1.605	99.607	278	7437	137075	claudin 23
SLC5A12	1967	1.605	103.88	211	6812	159963	solute carrier family 5 member 12
PADI6	1968	1.604	107.186	198	4710	353238	peptidyl arginine deiminase 6
SULT1E1	1969	1.604	111.357	280	7251	6783	sulfotransferase family 1E member 1
ANKRD55	1970	1.602	104.814	228	5967	79722	ankyrin repeat domain 55
ATP2A3	1971	1.602	112.551	199	6133	489	ATPase sarcoplasmic/endoplasmic reticulum Ca2+ transporting 3
ZNF280B	1972	1.602	105.475	321	5791	140883	zinc finger protein 280B
FAM81A	1973	1.601	110.579	214	5026	145773	family with sequence similarity 81 member A
PPIL2	1974	1.601	111.897	159	4681	23759	peptidylprolyl isomerase like 2
LZTS1	1975	1.601	107.926	212	7117	11178	leucine zipper tumor suppressor 1
FOXN1	1976	1.599	109.339	176	5224	8456	forkhead box N1
MRFAP1	1977	1.599	105.81	368	11364	93621	Morf4 family associated protein 1
SNX29	1978	1.599	100.295	397	9139	92017	sorting nexin 29
ZNF609	1979	1.599	108.619	289	9788	23060	zinc finger protein 609
KBTBD12	1980	1.599	110.567	212	6208	166348	kelch repeat and BTB domain containing 12
DDIT4L	1981	1.598	100.29	235	6156	115265	DNA damage inducible transcript 4 like
FBXW9	1982	1.597	113.146	315	7455	84261	F-box and WD repeat domain containing 9
SULT1B1	1983	1.597	105.94	177	7254	27284	sulfotransferase family 1B member 1
ALDH4A1	1984	1.596	108.261	94	2437	8659	aldehyde dehydrogenase 4 family member A1
SLC30A4	1985	1.596	107.627	296	7515	7782	solute carrier family 30 member 4
ATP5MD	1986	1.595	99.97	321	7769	84833	ATP synthase membrane subunit DAPIT
ARMC4	1987	1.595	104.171	192	4984	55130	armadillo repeat containing 4
EPDR1	1988	1.595	104.183	174	4952	54749	ependymin related 1
PIWIL4	1989	1.595	99.968	228	6621	143689	piwi like RNA-mediated gene silencing 4
FUT10	1990	1.594	105.804	227	4519	84750	fucosyltransferase 10
LRTM1	1991	1.593	103.495	343	6048	57408	leucine rich repeats and transmembrane domains 1
DNPH1	1992	1.593	111.825	637	12401	10591	2'-deoxynucleoside 5'-phosphate N-hydrolase 1
GAK	1993	1.592	104.993	181	5273	2580	cyclin G associated kinase
HSPB8	1994	1.592	99.369	295	8881	26353	heat shock protein family B (small) member 8
APOLD1	1995	1.59	103.482	181	5260	81575	apolipoprotein L domain containing 1
SPTSSB	1996	1.589	104.147	317	9503	165679	serine palmitoyltransferase small subunit B
FLG	1997	1.589	106.075	189	5466	2312	filaggrin
WNT9B	1998	1.589	103.206	141	2420	7484	Wnt family member 9B
NFKBID	1999	1.589	106.074	146	4262	84807	NFKB inhibitor delta
[truncated: 16,076 more rows]

## Sheet: 2a Conf. screen (FAs per cell)
Gene Symbol	Rank	FAs/cell (% control) mean	FAs/cell (% control) 1	FAs/cell (% control) 2	FAs/cell 1	FAs/cell 2	Gene ID	Gene Name
PRPF19	1	190.039	162.513	217.564	47.079	57.694	27339	pre-mRNA processing factor 19
CHAF1A	2	164.511	143.176	185.846	41.477	49.283	10036	chromatin assembly factor 1 subunit A
MYH3	3	158.287	137.577	178.998	39.855	47.467	4621	myosin heavy chain 3
MTHFD2	4	156.678	132.816	180.54	38.476	47.876	10797	methylenetetrahydrofolate dehydrogenase (NADP+ dependent) 2, methenyltetrahydrofolate cyclohydrolase
TRIP13	5	155.23	145.844	164.615	42.25	43.653	9319	thyroid hormone receptor interactor 13
MAK16	6	153.929	139.755	168.104	40.486	44.578	84549	MAK16 homolog
NFYB	7	148.912	128.173	169.65	37.131	44.988	4801	nuclear transcription factor Y subunit beta
PPP1R12A	8	148.531	131.808	165.253	38.184	43.822	4659	protein phosphatase 1 regulatory subunit 12A
ANLN	9	148.481	131.408	165.554	38.068	43.902	54443	anillin actin binding protein
CFAP45	10	147.755	136.075	159.434	39.42	42.279	25790	cilia and flagella associated protein 45
ALDOA	11	146.915	121.273	172.557	35.132	45.759	226	aldolase, fructose-bisphosphate A
RPL21P44	12	145.148	128.584	161.712	37.25	42.883	402176	ribosomal protein L21 pseudogene 44
SRSF2	13	145.086	123.938	166.233	35.904	44.082	6427	serine and arginine rich splicing factor 2
TPX2	14	143.017	123.12	162.915	35.667	43.202	22974	TPX2 microtubule nucleation factor
LIN52	15	141.045	124.19	157.899	35.977	41.872	91750	lin-52 DREAM MuvB core complex component
ZNF254	16	140.637	138.916	142.359	40.243	37.751	9534	zinc finger protein 254
NPHP4	17	139.457	126.358	152.556	36.605	40.455	261734	nephrocystin 4
NYX	18	138.71	131.132	146.288	37.988	38.793	60506	nyctalopin
CLPSL2	19	137.63	130.424	144.837	37.783	38.408	389383	colipase like 2
B3GAT2	20	137.444	118.46	156.429	34.317	41.482	135152	beta-1,3-glucuronyltransferase 2
EPHB2	21	136.7	122.447	150.953	35.472	40.03	2048	EPH receptor B2
TOP1	22	136.277	121.715	150.84	35.26	40	7150	DNA topoisomerase I
SHOX2	23	136.082	111.145	161.018	32.198	42.699	6474	short stature homeobox 2
CACTIN	24	135.74	135.146	136.333	39.151	36.153	58509	cactin, spliceosome C complex subunit
SLC25A6	25	135.656	127.159	144.154	36.837	38.227	293	solute carrier family 25 member 6
OR6F1	26	135.022	120.414	149.629	34.883	39.679	343169	olfactory receptor family 6 subfamily F member 1
PRTN3	27	134.618	147.301	121.935	42.672	32.335	5657	proteinase 3
ADARB2	28	134.381	114.19	154.573	33.08	40.99	105	adenosine deaminase RNA specific B2 (inactive)
TSLP	29	133.199	118.798	147.601	34.415	39.141	85480	thymic stromal lymphopoietin
TMEM187	30	133.172	110.413	155.931	31.986	41.35	8269	transmembrane protein 187
CMSS1	31	132.722	110.693	154.751	32.067	41.037	84319	cms1 ribosomal small subunit homolog
TSPAN32	32	132.045	120.196	143.894	34.82	38.158	10077	tetraspanin 32
SCAP	33	130.317	124.904	135.73	36.184	35.993	22937	SREBF chaperone
PARVG	34	129.461	119.979	138.942	34.757	36.845	64098	parvin gamma
PLBD2	35	127.95	121.532	134.368	35.207	35.632	196463	phospholipase B domain containing 2
RBMX	36	127.742	110.903	144.58	32.128	38.34	27316	RNA binding motif protein X-linked
ELAVL4	37	127.313	120.217	134.41	34.826	35.643	1996	ELAV like RNA binding protein 4
SF3A1	38	126.592	122.119	131.065	35.377	34.756	10291	splicing factor 3a subunit 1
NCOA2	39	126.551	106.879	146.224	30.962	38.776	10499	nuclear receptor coactivator 2
SF3A3	40	124.872	111.266	138.479	32.233	36.722	10946	splicing factor 3a subunit 3
TMEM147	41	124.37	113.454	135.285	32.867	35.875	10430	transmembrane protein 147
KRTAP19-4	42	123.927	119.606	128.248	34.649	34.009	337971	keratin associated protein 19-4
LRP2	43	123.037	110.907	135.168	32.129	35.844	4036	LDL receptor related protein 2
REM2	44	123.03	115.073	130.986	33.336	34.735	161253	RRAD and GEM like GTPase 2
BCL10	45	122.55	114.997	130.103	33.314	34.501	8915	BCL10 immune signaling adaptor
MUC1	46	122.077	111.121	133.033	32.191	35.278	4582	mucin 1, cell surface associated
KRTAP12-1	47	121.595	111.673	131.517	32.351	34.876	353332	keratin associated protein 12-1
GJB1	48	121.536	96.0706	147.001	27.831	38.982	2705	gap junction protein beta 1
TMEM54	49	120.634	122.198	119.069	35.4	31.575	113452	transmembrane protein 54
MPHOSPH6	50	119.615	103.199	136.031	29.896	36.073	10200	M-phase phosphoprotein 6
NUSAP1	51	119.209	110.966	127.452	32.146	33.798	51203	nucleolar and spindle associated protein 1
ST6GALNAC6	52	118.981	100.306	137.657	29.058	36.504	30815	ST6 N-acetylgalactosaminide alpha-2,6-sialyltransferase 6
RAPGEF3	53	118.962	121.539	116.384	35.209	30.863	10411	Rap guanine nucleotide exchange factor 3
TWF2	54	118.499	87.7411	149.256	25.418	39.58	11344	twinfilin actin binding protein 2
CFL1	55	118.387	110.952	125.823	32.142	33.366	1072	cofilin 1
NINJ1	56	118.28	104.659	131.902	30.319	34.978	4814	ninjurin 1
CCT8	57	117.995	98.8114	137.178	28.625	36.377	10694	chaperonin containing TCP1 subunit 8
STAR	58	117.455	110.116	124.794	31.9	33.093	6770	steroidogenic acute regulatory protein
PABPC1L2B	59	116.833	95.9981	137.668	27.81	36.507	645974	poly(A) binding protein cytoplasmic 1 like 2B
PRKAG3	60	116.697	103.703	129.692	30.042	34.392	53632	protein kinase AMP-activated non-catalytic subunit gamma 3
ENTPD1	61	116.678	100.13	133.226	29.007	35.329	953	ectonucleoside triphosphate diphosphohydrolase 1
ANXA2	62	116.519	109.492	123.545	31.719	32.762	302	annexin A2
IQCD	63	115.913	109.94	121.886	31.849	32.322	115811	IQ motif containing D
LRGUK	64	115.726	118.315	113.138	34.275	30.002	136332	leucine rich repeats and guanylate kinase domain containing
LMOD1	65	115.611	109.012	122.211	31.58	32.408	25802	leiomodin 1
ARSK	66	115.28	102.439	128.12	29.676	33.975	153642	arylsulfatase family member K
NDUFS7	67	115.201	102.025	128.376	29.556	34.043	374291	NADH:ubiquinone oxidoreductase core subunit S7
ADAM8	68	114.908	114.887	114.929	33.282	30.477	101	ADAM metallopeptidase domain 8
TES	69	114.801	116.106	113.496	33.635	30.097	26136	testin LIM domain protein
LBHD1	70	114.723	97.4375	132.008	28.227	35.006	79081	LBH domain containing 1
C4orf19	71	114.445	109.322	119.567	31.67	31.707	55286	chromosome 4 open reading frame 19
ZFPM1	72	113.871	105.208	122.535	30.478	32.494	161882	zinc finger protein, FOG family member 1
KPNB1	73	112.841	104.421	121.26	30.25	32.156	3837	karyopherin subunit beta 1
DNAJC4	74	112.761	91.0135	134.508	26.366	35.669	3338	DnaJ heat shock protein family (Hsp40) member C4
CD19	75	112.708	104.231	121.185	30.195	32.136	930	CD19 molecule
CCDC7	76	112.685	105.429	119.94	30.542	31.806	79741	coiled-coil domain containing 7
SRRM2	77	112.174	104.034	120.314	30.138	31.905	23524	serine/arginine repetitive matrix 2
INF2	78	111.974	96.7817	127.166	28.037	33.722	64423	inverted formin, FH2 and WH2 domain containing
SNPH	79	111.792	102.747	120.838	29.765	32.044	9751	syntaphilin
MFAP1	80	111.764	106.126	117.403	30.744	31.133	4236	microfibril associated protein 1
IK	81	111.57	99.8953	123.244	28.939	32.682	3550	IK cytokine
IFT88	82	111.502	107.441	115.562	31.125	30.645	8100	intraflagellar transport 88
UTRN	83	111.295	91.9628	130.627	26.641	34.64	7402	utrophin
SRSF3	84	110.964	118.839	103.088	34.427	27.337	6428	serine and arginine rich splicing factor 3
SCHIP1	85	110.652	95.6425	125.661	27.707	33.323	29970	schwannomin interacting protein 1
C8orf31	86	110.609	93.7509	127.467	27.159	33.802	286122	chromosome 8 open reading frame 31 (putative)
STAG3L1	87	110.07	112.436	107.704	32.572	28.561	54441	stromal antigen 3-like 1 (pseudogene)
RPRML	88	109.776	104.155	115.396	30.173	30.601	388394	reprimo like
SCAF8	89	109.285	99.3395	119.231	28.778	31.618	22828	SR-related CTD associated factor 8
SPACA9	90	109.084	95.0419	123.127	27.533	32.651	11092	sperm acrosome associated 9
RPL9	91	108.791	100.983	116.599	29.254	30.92	6133	ribosomal protein L9
FAM189A2	92	108.74	104.731	112.749	30.34	29.899	9413	family with sequence similarity 189 member A2
HINT2	93	108.694	103.161	114.227	29.885	30.291	84681	histidine triad nucleotide binding protein 2
OR2F2	94	108.668	104.669	112.666	30.322	29.877	135948	olfactory receptor family 2 subfamily F member 2
NUPR1	95	108.408	92.9811	123.836	26.936	32.839	26471	nuclear protein 1, transcriptional regulator
AHNAK	96	108.3	102.187	114.412	29.603	30.34	79026	AHNAK nucleoprotein
ETHE1	97	108.048	92.415	123.681	26.772	32.798	23474	ETHE1 persulfide dioxygenase
MFF	98	107.96	101.956	113.963	29.536	30.221	56947	mitochondrial fission factor
PRPF31	99	107.945	95.7081	120.182	27.726	31.87	26121	pre-mRNA processing factor 31
ATG4A	100	107.885	95.2007	120.57	27.579	31.973	115201	autophagy related 4A cysteine peptidase
ZNF697	101	107.649	94.4482	120.849	27.361	32.047	90874	zinc finger protein 697
SRPK1	102	107.536	103.416	111.656	29.959	29.609	6732	SRSF protein kinase 1
DPAGT1	103	107.469	95.4354	119.503	27.647	31.69	1798	dolichyl-phosphate N-acetylglucosaminephosphotransferase 1
MESD	104	107.343	101.224	113.462	29.324	30.088	23184	mesoderm development LRP chaperone
GPR15	105	107.282	87.4131	127.151	25.323	33.718	2838	G protein-coupled receptor 15
MAVS	106	107.204	102.678	111.731	29.745	29.629	57506	mitochondrial antiviral signaling protein
AQR	107	107.165	98.9253	115.404	28.658	30.603	9716	aquarius intron-binding spliceosomal factor
PIP5K1A	108	106.907	95.7771	118.036	27.746	31.301	8394	phosphatidylinositol-4-phosphate 5-kinase type 1 alpha
FAM27E5	109	106.733	101.697	111.769	29.461	29.639	284123	family with sequence similarity E5
ZNF691	110	106.324	98.1417	114.506	28.431	30.365	51058	zinc finger protein 691
TM9SF2	111	106.273	103.81	108.737	30.073	28.835	9375	transmembrane 9 superfamily member 2
SLC2A9	112	106.157	92.5738	119.741	26.818	31.753	56606	solute carrier family 2 member 9
GNRH2	113	106.107	101.525	110.69	29.411	29.353	2797	gonadotropin releasing hormone 2
FGFR4	114	105.873	89.6224	122.124	25.963	32.385	2264	fibroblast growth factor receptor 4
TPH2	115	105.782	104.189	107.375	30.183	28.474	121278	tryptophan hydroxylase 2
CLPX	116	105.639	91.3828	119.895	26.473	31.794	10845	caseinolytic mitochondrial matrix peptidase chaperone subunit
SYDE1	117	105.633	98.77	112.496	28.613	29.832	85360	synapse defective Rho GTPase homolog 1
PLRG1	118	105.373	86.5812	124.164	25.082	32.926	5356	pleiotropic regulator 1
COG2	119	105.335	98.9357	111.735	28.661	29.63	22796	component of oligomeric golgi complex 2
MCOLN2	120	105.007	92.2941	117.719	26.737	31.217	255231	mucolipin 2
APPL2	121	104.802	104.438	105.166	30.255	27.888	55198	adaptor protein, phosphotyrosine interacting with PH domain and leucine zipper 2
RNF113B	122	104.407	88.1415	120.672	25.534	32	140432	ring finger protein 113B
DNAJC12	123	104.026	99.4362	108.616	28.806	28.803	56521	DnaJ heat shock protein family (Hsp40) member C12
CD84	124	103.833	98.1935	109.472	28.446	29.03	8832	CD84 molecule
ILVBL	125	103.782	91.621	115.943	26.542	30.746	10994	ilvB acetolactate synthase like
RBM39	126	103.653	95.2628	112.044	27.597	29.712	9584	RNA binding motif protein 39
DEFB118	127	103.463	90.2126	116.712	26.134	30.95	117285	defensin beta 118
MEPCE	128	103.401	97.6584	109.144	28.291	28.943	56257	methylphosphate capping enzyme
REG3G	129	102.948	87.9551	117.942	25.48	31.276	130120	regenerating family member 3 gamma
RPS19	130	102.867	99.9229	105.81	28.947	28.059	6223	ribosomal protein S19
CYBB	131	102.59	91.2241	113.956	26.427	30.219	1536	cytochrome b-245 beta chain
UBL5	132	102.567	80.9511	124.183	23.451	32.931	59286	ubiquitin like 5
MEF2D	133	102.556	94.8244	110.287	27.47	29.246	4209	myocyte enhancer factor 2D
DAB2	134	102.547	75.0587	130.035	21.744	34.483	1601	DAB adaptor protein 2
KRTAP2-4	135	102.31	94.6277	109.993	27.413	29.168	85294	keratin associated protein 2-4
PEX6	136	102.203	99.9125	104.494	28.944	27.71	5190	peroxisomal biogenesis factor 6
RSPH3	137	102.063	93.3297	110.796	27.037	29.381	83861	radial spoke head 3
ISY1	138	101.744	94.1409	109.348	27.272	28.997	57461	ISY1 splicing factor homolog
PIK3R2	139	101.401	88.1484	114.653	25.536	30.404	5296	phosphoinositide-3-kinase regulatory subunit 2
KIT	140	101.267	94.0305	108.503	27.24	28.773	3815	KIT proto-oncogene, receptor tyrosine kinase
SIK1	141	101.065	95.2594	106.87	27.596	28.34	150094	salt inducible kinase 1
OASL	142	101.025	91.4277	110.622	26.486	29.335	8638	2'-5'-oligoadenylate synthetase like
IER3	143	100.543	95.4423	105.645	27.649	28.015	8870	immediate early response 3
TMIGD1	144	100.433	92.3735	108.492	26.76	28.77	388364	transmembrane and immunoglobulin domain containing 1
ENPP4	145	100.395	94.8555	105.935	27.479	28.092	22875	ectonucleotide pyrophosphatase/phosphodiesterase 4
GHRL	146	99.7604	98.4317	101.089	28.515	26.807	51738	ghrelin and obestatin prepropeptide
CCDC50	147	99.7027	93.7647	105.641	27.163	28.014	152137	coiled-coil domain containing 50
SF3B1	148	99.6599	91.3449	107.975	26.462	28.633	23451	splicing factor 3b subunit 1
DGKH	149	99.4408	103.592	95.2894	30.01	25.269	160851	diacylglycerol kinase eta
CCDC112	150	99.248	98.6664	99.8297	28.583	26.473	153733	coiled-coil domain containing 112
DHRSX	151	99.195	98.3868	100.003	28.502	26.519	207063	dehydrogenase/reductase X-linked
SFPQ	152	99.1553	87.9447	110.366	25.477	29.267	6421	splicing factor proline and glutamine rich
XKR7	153	99.0185	86.9885	111.048	25.2	29.448	343702	XK related 7
LTA	154	98.7681	82.8186	114.718	23.992	30.421	4049	lymphotoxin alpha
CNKSR1	155	98.701	94.959	102.443	27.509	27.166	10256	connector enhancer of kinase suppressor of Ras 1
MYL6B	156	98.2679	84.8691	111.667	24.586	29.612	140465	myosin light chain 6B
SNX12	157	97.9632	89.8709	106.056	26.035	28.124	29934	sorting nexin 12
PNMA8B	158	97.8135	97.3132	98.3137	28.191	26.071	57469	PNMA family member 8B
ERC2	159	97.4733	90.3127	104.634	26.163	27.747	26059	ELKS/RAB6-interacting/CAST family member 2
LTBP2	160	97.0172	94.6346	99.3998	27.415	26.359	4053	latent transforming growth factor beta binding protein 2
SLU7	161	96.9734	87.0541	106.893	25.219	28.346	10569	SLU7 homolog, splicing factor
PDCD7	162	96.934	86.5605	107.308	25.076	28.456	10081	programmed cell death 7
NCBP2	163	96.7155	102.712	90.7189	29.755	24.057	22916	nuclear cap binding protein subunit 2
SPATA31E1	164	96.6662	91.4174	101.915	26.483	27.026	286234	SPATA31 subfamily E member 1
SBK1	165	96.601	86.6675	106.535	25.107	28.251	388228	SH3 domain binding kinase 1
RND3	166	96.1735	81.8417	110.505	23.709	29.304	390	Rho family GTPase 3
EEF1B2	167	95.8691	92.9569	98.7813	26.929	26.195	1933	eukaryotic translation elongation factor 1 beta 2
EEF1D	168	95.6976	93.2814	98.1139	27.023	26.018	1936	eukaryotic translation elongation factor 1 delta
UFC1	169	95.6428	93.202	98.0837	27	26.01	51506	ubiquitin-fold modifier conjugating enzyme 1
QRFP	170	95.5126	95.0005	96.0247	27.521	25.464	347148	pyroglutamylated RFamide peptide
HAUS4	171	95.3962	79.0388	111.754	22.897	29.635	54930	HAUS augmin like complex subunit 4
KCTD10	172	95.382	81.7934	108.971	23.695	28.897	83892	potassium channel tetramerization domain containing 10
SRRM1	173	94.8936	87.1784	102.609	25.255	27.21	10250	serine and arginine repetitive matrix 1
GPR22	174	94.5818	87.7652	101.398	25.425	26.889	2845	G protein-coupled receptor 22
CDIP1	175	94.3234	84.3409	104.306	24.433	27.66	29965	cell death inducing p53 target 1
TBCA	176	94.2528	84.6447	103.861	24.521	27.542	6902	tubulin folding cofactor A
HOXC6	177	94.1892	85.6526	102.726	24.813	27.241	3223	homeobox C6
OR9I1	178	94.1604	89.4981	98.8228	25.927	26.206	219954	olfactory receptor family 9 subfamily I member 1
TMEM108	179	93.6554	89.3289	97.9819	25.878	25.983	66000	transmembrane protein 108
THRSP	180	93.1101	85.1349	101.085	24.663	26.806	7069	thyroid hormone responsive
STAM	181	93	67.1193	118.881	19.444	31.525	8027	signal transducing adaptor molecule
IKZF4	182	92.9009	80.5645	105.237	23.339	27.907	64375	IKAROS family zinc finger 4
PACSIN2	183	92.7741	92.6911	92.8571	26.852	24.624	11252	protein kinase C and casein kinase substrate in neurons 2
DENND4A	184	92.6001	75.2831	109.917	21.809	29.148	10260	DENN domain containing 4A
NCBP1	185	92.4697	90.5475	94.3919	26.231	25.031	4686	nuclear cap binding protein subunit 1
FAM83F	186	92.2625	92.7049	91.8201	26.856	24.349	113828	family with sequence similarity 83 member F
JPH3	187	92.1681	80.0191	104.317	23.181	27.663	57338	junctophilin 3
ACRV1	188	92.0957	86.3189	97.8725	25.006	25.954	56	acrosomal vesicle protein 1
HGS	189	91.2657	79.1458	103.386	22.928	27.416	9146	hepatocyte growth factor-regulated tyrosine kinase substrate
CHRNA3	190	91.2541	82.0903	100.418	23.781	26.629	1136	cholinergic receptor nicotinic alpha 3 subunit
C12orf54	191	90.8463	84.7137	96.9788	24.541	25.717	121273	chromosome 12 open reading frame 54
CCT6A	192	90.5602	72.4214	108.699	20.98	28.825	908	chaperonin containing TCP1 subunit 6A
LMX1B	193	90.3271	84.9726	95.6816	24.616	25.373	4010	LIM homeobox transcription factor 1 beta
TOR1B	194	90.272	90.04	90.504	26.084	24	27348	torsin family 1 member B
EFNA4	195	89.9637	80.5956	99.3319	23.348	26.341	1945	ephrin A4
PRR34	196	89.8484	77.4612	102.236	22.44	27.111	55267	PRR34 long non-coding RNA
COG8	197	89.6457	85.3558	93.9356	24.727	24.91	84342	component of oligomeric golgi complex 8
CWF19L2	198	89.5954	78.407	100.784	22.714	26.726	143884	CWF19 like cell cycle control factor 2
PAIP2	199	89.5447	84.1545	94.9349	24.379	25.175	51247	poly(A) binding protein interacting protein 2
TMCO6	200	89.3888	78.3898	100.388	22.709	26.621	55374	transmembrane and coiled-coil domains 6
TIMM17A	201	89.369	90.3231	88.4149	26.166	23.446	10440	translocase of inner mitochondrial membrane 17A
TCAP	202	89.2314	89.505	88.9579	25.929	23.59	8557	titin-cap
C16orf58	203	89.0573	86.7055	91.409	25.118	24.24	64755	chromosome 16 open reading frame 58
POLD4	204	88.552	85.3178	91.7861	24.716	24.34	57804	DNA polymerase delta 4, accessory subunit
SERPINF2	205	88.5036	81.2652	95.7419	23.542	25.389	5345	serpin family F member 2
TTC1	206	88.0833	85.5042	90.6624	24.77	24.042	7265	tetratricopeptide repeat domain 1
C11orf68	207	88.0076	70.7817	105.234	20.505	27.906	83638	chromosome 11 open reading frame 68
GZMM	208	87.966	84.2891	91.6428	24.418	24.302	3004	granzyme M
ACTN4	209	87.9602	89.7984	86.1221	26.014	22.838	81	actinin alpha 4
RPS4X	210	87.9401	78.8938	96.9863	22.855	25.719	6191	ribosomal protein S4 X-linked
TG	211	87.4698	73.526	101.413	21.3	26.893	7038	thyroglobulin
NXPH3	212	87.3817	87.6306	87.1327	25.386	23.106	11248	neurexophilin 3
CYP4F11	213	87.3667	79.8361	94.8972	23.128	25.165	57834	cytochrome P450 family 4 subfamily F member 11
ZNF442	214	87.2214	90.5682	83.8746	26.237	22.242	79973	zinc finger protein 442
CDC40	215	87.2193	97.548	76.8907	28.259	20.39	51362	cell division cycle 40
TMTC4	216	87.1159	83.4262	90.8057	24.168	24.08	84899	transmembrane and tetratricopeptide repeat containing 4
ENDOU	217	86.807	75.9942	97.6199	22.015	25.887	8909	endonuclease, poly(U) specific
ECM1	218	86.7059	76.3048	97.107	22.105	25.751	1893	extracellular matrix protein 1
IL17A	219	86.4139	79.85	92.9778	23.132	24.656	3605	interleukin 17A
FBL	220	86.4012	84.4893	88.313	24.476	23.419	2091	fibrillarin
OR4N4	221	86.1192	72.5181	99.7203	21.008	26.444	283694	olfactory receptor family 4 subfamily N member 4
PCDHGA5	222	85.5737	84.6481	86.4992	24.522	22.938	56110	protocadherin gamma subfamily A, 5
MKRN2	223	85.2594	78.3518	92.167	22.698	24.441	23609	makorin ring finger protein 2
LBX2	224	85.1813	81.103	89.2596	23.495	23.67	85474	ladybird homeobox 2
SPRYD4	225	84.9712	75.7353	94.2071	21.94	24.982	283377	SPRY domain containing 4
RAB20	226	84.9193	86.7711	83.0676	25.137	22.028	55647	RAB20, member RAS oncogene family
ZNF205	227	84.8595	68.5242	101.195	19.851	26.835	7755	zinc finger protein 205
CDKN2D	228	84.4153	56.187	112.644	16.277	29.871	1032	cyclin dependent kinase inhibitor 2D
DUX1	229	84.1916	75.5903	92.793	21.898	24.607	26584	double homeobox 1
ODAPH	230	84.19	79.5427	88.8372	23.043	23.558	152816	odontogenesis associated phosphoprotein
PPRC1	231	84.1167	69.5011	98.7323	20.134	26.182	23082	peroxisome proliferator-activated receptor gamma, coactivator-related 1
CST5	232	84.1091	69.9913	98.227	20.276	26.048	1473	cystatin D
RSPH14	233	84.0109	73.381	94.6408	21.258	25.097	27156	radial spoke head 14 homolog
DGUOK	234	83.9633	86.1601	81.7666	24.96	21.683	1716	deoxyguanosine kinase
RPS11	235	83.2295	74.7446	91.7145	21.653	24.321	6205	ribosomal protein S11
TCF21	236	81.8667	78.2862	85.4471	22.679	22.659	6943	transcription factor 21
XKR6	237	81.618	78.6487	84.5873	22.784	22.431	286046	XK related 6
NAA80	238	81.6013	73.4604	89.7422	21.281	23.798	24142	N(alpha)-acetyltransferase 80, NatH catalytic subunit
TBXT	239	81.2952	62.0932	100.497	17.988	26.65	6862	T-box transcription factor T
SUMF1	240	81.2872	80.7475	81.8269	23.392	21.699	285362	sulfatase modifying factor 1
SLC19A2	241	81.2099	75.8112	86.6085	21.962	22.967	10560	solute carrier family 19 member 2
HSD11B2	242	80.9819	66.6291	95.3346	19.302	25.281	3291	hydroxysteroid 11-beta dehydrogenase 2
NLN	243	80.7416	72.3179	89.1653	20.95	23.645	57486	neurolysin
ADGRG2	244	80.5453	75.4211	85.6696	21.849	22.718	10149	adhesion G protein-coupled receptor G2
DGKA	245	80.494	73.6365	87.3514	21.332	23.164	1606	diacylglycerol kinase alpha
CCL23	246	80.4762	81.6898	79.2626	23.665	21.019	6368	C-C motif chemokine ligand 23
RIC8A	247	80.368	70.3641	90.372	20.384	23.965	60626	RIC8 guanine nucleotide exchange factor A
ADH1C	248	79.5827	63.2048	95.9606	18.31	25.447	126	alcohol dehydrogenase 1C (class I), gamma polypeptide
FOXB2	249	79.4117	84.2443	74.5791	24.405	19.777	442425	forkhead box B2
RABEPK	250	78.9953	83.5849	74.4056	24.214	19.731	10244	Rab9 effector protein with kelch motifs
NSMCE4A	251	78.9062	74.7411	83.0713	21.652	22.029	54780	NSE4 homolog A, SMC5-SMC6 complex component
RASSF7	252	78.9003	74.0127	83.7878	21.441	22.219	8045	Ras association domain family member 7
BDP1	253	78.8062	79.3115	78.301	22.976	20.764	55814	B double prime 1, subunit of RNA polymerase III transcription initiation factor IIIB
CAPZB	254	78.4767	75.6317	81.3216	21.91	21.565	832	capping actin protein of muscle Z-line subunit beta
CDK5R1	255	78.2051	70.0845	86.3257	20.303	22.892	8851	cyclin dependent kinase 5 regulatory subunit 1
FAAP100	256	78.2008	65.1586	91.2431	18.876	24.196	80233	FA core complex associated protein 100
ARHGAP45	257	77.0348	87.206	66.8636	25.263	17.731	23526	Rho GTPase activating protein 45
TAZ	258	77.0066	61.8689	92.1444	17.923	24.435	6901	tafazzin
SOHLH1	259	76.9508	67.278	86.6236	19.49	22.971	402381	spermatogenesis and oogenesis specific basic helix-loop-helix 1
CT47A2	260	76.0304	74.8723	77.1886	21.69	20.469	728090	cancer/testis antigen family 47 member A2
CCT4	261	75.7984	64.268	87.3288	18.618	23.158	10575	chaperonin containing TCP1 subunit 4
ADCY6	262	75.2783	65.1586	85.3981	18.876	22.646	112	adenylate cyclase 6
TCAF2	263	74.2819	69.1352	79.4286	20.028	21.063	285966	TRPM8 channel associated factor 2
TLN1	264	74.0453	69.4804	78.6103	20.128	20.846	7094	talin 1
KCNC3	265	73.8432	74.4649	73.2215	21.572	19.417	3748	potassium voltage-gated channel subfamily C member 3
ATP2B2	266	73.8134	64.7064	82.9205	18.745	21.989	491	ATPase plasma membrane Ca2+ transporting 2
ZFP69	267	73.322	67.996	78.648	19.698	20.856	339559	ZFP69 zinc finger protein
ADAM10	268	72.8599	69.3872	76.3326	20.101	20.242	102	ADAM metallopeptidase domain 10
HSD11B1	269	72.6983	71.6585	73.7381	20.759	19.554	3290	hydroxysteroid 11-beta dehydrogenase 1
RPS3A	270	70.5532	70.1362	70.9702	20.318	18.82	6189	ribosomal protein S3A
PPARG	271	68.4434	60.6711	76.2157	17.576	20.211	5468	peroxisome proliferator activated receptor gamma
LDB2	272	67.3986	53.2908	81.5064	15.438	21.614	9079	LIM domain binding 2
CACNA1H	273	66.9934	64.7927	69.1941	18.77	18.349	8912	calcium voltage-gated channel subunit alpha1 H
GTPBP1	274	66.739	66.3391	67.1389	19.218	17.804	9567	GTP binding protein 1
DEFB124	275	62.8851	56.5874	69.1828	16.393	18.346	245937	defensin beta 124
FLRT1	276	62.0285	56.9671	67.0899	16.503	17.791	23769	fibronectin leucine rich transmembrane protein 1
NLGN4X	277	60.4256	53.0561	67.795	15.37	17.978	57502	neuroligin 4 X-linked
SNCG	278	59.8136	57.5678	62.0593	16.677	16.457	6623	synuclein gamma
ATF1	279	52.0529	39.0447	65.0611	11.311	17.253	466	activating transcription factor 1
DDX39B	280	33.9262	34.6677	33.1848	10.043	8.8	7919	DExD-box helicase 39B

## Sheet: 2b Conf. screen (FA area)
Gene Symbol	Rank	FA area (% control) mean	FA area (% control) 1	FA area (% control) 2	FA area 1	FAs area 2	Gene ID	Gene Name
DDX39B	1	162.747	141.219	184.276	151.423	183.284	7919	DExD-box helicase 39B
DAB2	2	154.84	156.268	153.412	167.559	152.587	1601	DAB adaptor protein 2
ELAVL4	3	146.205	149.138	143.273	159.914	142.502	1996	ELAV like RNA binding protein 4
CYBB	4	145.598	142.271	148.925	152.551	148.124	1536	cytochrome b-245 beta chain
CDKN2D	5	139.339	150.547	128.13	161.425	127.441	1032	cyclin dependent kinase inhibitor 2D
GPR15	6	136.917	126.399	147.434	135.532	146.641	2838	G protein-coupled receptor 15
ATF1	7	135.287	141.015	129.559	151.204	128.862	466	activating transcription factor 1
LDB2	8	134.647	133.8	135.494	143.468	134.765	9079	LIM domain binding 2
PRTN3	9	133.611	132.272	134.951	141.829	134.225	5657	proteinase 3
NLGN4X	10	132.773	126.534	139.012	135.677	138.264	57502	neuroligin 4 X-linked
CYP4F11	11	132.76	124.787	140.732	133.804	139.975	57834	cytochrome P450 family 4 subfamily F member 11
BDP1	12	132.759	114.834	150.684	123.131	149.873	55814	B double prime 1, subunit of RNA polymerase III transcription initiation factor IIIB
JPH3	13	132.096	122.485	141.708	131.335	140.945	57338	junctophilin 3
EPHB2	14	132.09	136.046	128.134	145.876	127.445	2048	EPH receptor B2
ILVBL	15	131.828	129.694	133.963	139.065	133.242	10994	ilvB acetolactate synthase like
KCNC3	16	131.239	129.819	132.659	139.199	131.945	3748	potassium voltage-gated channel subfamily C member 3
RSPH14	17	131.053	132.645	129.462	142.229	128.765	27156	radial spoke head 14 homolog
CFAP45	18	129.97	126.559	133.381	135.703	132.663	25790	cilia and flagella associated protein 45
PPRC1	19	129.369	136.196	122.542	146.037	121.883	23082	peroxisome proliferator-activated receptor gamma, coactivator-related 1
BCL10	20	127.86	132.748	122.973	142.34	122.311	8915	BCL10 immune signaling adaptor
C11orf68	21	127.704	125.692	129.716	134.774	129.018	83638	chromosome 11 open reading frame 68
ENDOU	22	127.672	127.228	128.116	136.421	127.427	8909	endonuclease, poly(U) specific
ATG4A	23	127.566	122.239	132.894	131.071	132.179	115201	autophagy related 4A cysteine peptidase
TOP1	24	127.092	127.463	126.721	136.673	126.039	7150	DNA topoisomerase I
DEFB124	25	127.089	122.084	132.094	130.905	131.383	245937	defensin beta 124
CDK5R1	26	126.705	126.561	126.85	135.706	126.167	8851	cyclin dependent kinase 5 regulatory subunit 1
ATP2B2	27	126.269	124.504	128.035	133.5	127.346	491	ATPase plasma membrane Ca2+ transporting 2
NXPH3	28	126.252	121.824	130.681	130.626	129.978	11248	neurexophilin 3
NAA80	29	126.17	117.037	135.304	125.493	134.576	24142	N(alpha)-acetyltransferase 80, NatH catalytic subunit
ENTPD1	30	126.049	123.339	128.759	132.251	128.066	953	ectonucleoside triphosphate diphosphohydrolase 1
ADH1C	31	125.887	126.243	125.531	135.365	124.856	126	alcohol dehydrogenase 1C (class I), gamma polypeptide
DPAGT1	32	125.59	120.587	130.594	129.3	129.891	1798	dolichyl-phosphate N-acetylglucosaminephosphotransferase 1
CACNA1H	33	125.547	125.785	125.309	134.874	124.635	8912	calcium voltage-gated channel subunit alpha1 H
IL17A	34	125.536	123.69	127.381	132.627	126.696	3605	interleukin 17A
NCOA2	35	125.453	120.876	130.03	129.61	129.33	10499	nuclear receptor coactivator 2
KCTD10	36	125.283	122.473	128.094	131.322	127.405	83892	potassium channel tetramerization domain containing 10
ZNF254	37	125.126	115.402	134.851	123.74	134.125	9534	zinc finger protein 254
FAM189A2	38	125.028	110.176	139.881	118.137	139.128	9413	family with sequence similarity 189 member A2
MEF2D	39	124.483	127.169	121.797	136.358	121.142	4209	myocyte enhancer factor 2D
CCDC7	40	124.47	119.57	129.371	128.209	128.675	79741	coiled-coil domain containing 7
STAM	41	124.336	137.89	110.783	147.853	110.187	8027	signal transducing adaptor molecule
DHRSX	42	124.287	120.226	128.349	128.913	127.658	207063	dehydrogenase/reductase X-linked
RPRML	43	124.256	127.697	120.815	136.924	120.165	388394	reprimo like
FGFR4	44	124.181	119.105	129.257	127.711	128.561	2264	fibroblast growth factor receptor 4
CD19	45	123.942	119.051	128.833	127.653	128.14	930	CD19 molecule
ADCY6	46	123.866	119.902	127.831	128.565	127.143	112	adenylate cyclase 6
RAPGEF3	47	123.693	125.422	121.965	134.484	121.309	10411	Rap guanine nucleotide exchange factor 3
IER3	48	123.671	120.153	127.188	128.835	126.504	8870	immediate early response 3
SYDE1	49	123.484	120.895	126.072	129.63	125.394	85360	synapse defective Rho GTPase homolog 1
ARSK	50	123.481	119.135	127.827	127.743	127.139	153642	arylsulfatase family member K
SF3B1	51	123.406	118.961	127.85	127.557	127.162	23451	splicing factor 3b subunit 1
UFC1	52	123.256	111.815	134.697	119.894	133.972	51506	ubiquitin-fold modifier conjugating enzyme 1
SUMF1	53	123.1	117.683	128.518	126.186	127.826	285362	sulfatase modifying factor 1
CCT6A	54	123.081	119.105	127.058	127.711	126.374	908	chaperonin containing TCP1 subunit 6A
PDCD7	55	122.711	121.632	123.79	130.421	123.124	10081	programmed cell death 7
MTHFD2	56	122.631	110.64	134.621	118.634	133.897	10797	methylenetetrahydrofolate dehydrogenase (NADP+ dependent) 2, methenyltetrahydrofolate cyclohydrolase
PPP1R12A	57	122.547	118.064	127.031	126.595	126.347	4659	protein phosphatase 1 regulatory subunit 12A
FLRT1	58	122.493	125.807	119.178	134.897	118.537	23769	fibronectin leucine rich transmembrane protein 1
SHOX2	59	122.473	119.12	125.825	127.727	125.148	6474	short stature homeobox 2
DGKA	60	122.35	121.493	123.208	130.271	122.545	1606	diacylglycerol kinase alpha
EEF1B2	61	122.338	115.239	129.436	123.566	128.74	1933	eukaryotic translation elongation factor 1 beta 2
TBXT	62	122.172	116.042	128.301	124.427	127.611	6862	T-box transcription factor T
UBL5	63	122.107	121.131	123.083	129.883	122.421	59286	ubiquitin like 5
TG	64	121.565	119.411	123.719	128.039	123.053	7038	thyroglobulin
RNF113B	65	121.542	115.861	127.224	124.233	126.539	140432	ring finger protein 113B
NDUFS7	66	121.488	114.425	128.551	122.693	127.859	374291	NADH:ubiquinone oxidoreductase core subunit S7
PIK3R2	67	121.34	118.018	124.662	126.545	123.991	5296	phosphoinositide-3-kinase regulatory subunit 2
CDC40	68	121.161	117.518	124.805	126.009	124.133	51362	cell division cycle 40
OR4N4	69	121.151	123.219	119.084	132.122	118.443	283694	olfactory receptor family 4 subfamily N member 4
RASSF7	70	121.071	110.741	131.4	118.743	130.693	8045	Ras association domain family member 7
IQCD	71	120.952	115.097	126.807	123.413	126.125	115811	IQ motif containing D
CAPZB	72	120.903	118.939	122.866	127.533	122.205	832	capping actin protein of muscle Z-line subunit beta
HINT2	73	120.751	115.928	125.574	124.304	124.898	84681	histidine triad nucleotide binding protein 2
MUC1	74	120.424	117.222	123.626	125.692	122.961	4582	mucin 1, cell surface associated
NUSAP1	75	120.395	116.747	124.042	125.183	123.375	51203	nucleolar and spindle associated protein 1
ANXA2	76	119.983	116.921	123.045	125.369	122.383	302	annexin A2
MFF	77	119.844	116.681	123.007	125.112	122.345	56947	mitochondrial fission factor
LRP2	78	119.791	116.239	123.343	124.638	122.679	4036	LDL receptor related protein 2
TMCO6	79	119.752	114.372	125.131	122.636	124.458	55374	transmembrane and coiled-coil domains 6
TMEM147	80	119.653	116.97	122.336	125.422	121.678	10430	transmembrane protein 147
GHRL	81	119.608	113.545	125.67	121.749	124.994	51738	ghrelin and obestatin prepropeptide
HSD11B2	82	119.159	117.118	121.2	125.58	120.548	3291	hydroxysteroid 11-beta dehydrogenase 2
ADAM8	83	118.965	116.303	121.627	124.707	120.973	101	ADAM metallopeptidase domain 8
RPS4X	84	118.674	118.849	118.5	127.436	117.862	6191	ribosomal protein S4 X-linked
TRIP13	85	118.598	113.318	123.878	121.506	123.211	9319	thyroid hormone receptor interactor 13
LBX2	86	118.452	117.887	119.016	126.405	118.376	85474	ladybird homeobox 2
PPARG	87	118.38	117.658	119.102	126.159	118.461	5468	peroxisome proliferator activated receptor gamma
CST5	88	118.335	112.138	124.531	120.241	123.861	1473	cystatin D
SNCG	89	118.321	117.652	118.989	126.153	118.349	6623	synuclein gamma
IK	90	118.303	112.889	123.717	121.046	123.051	3550	IK cytokine
DENND4A	91	118.298	119.713	116.883	128.363	116.254	10260	DENN domain containing 4A
CLPX	92	118.162	116.199	120.124	124.595	119.478	10845	caseinolytic mitochondrial matrix peptidase chaperone subunit
ZNF442	93	118.153	114.738	121.568	123.028	120.914	79973	zinc finger protein 442
PIP5K1A	94	118.071	113.313	122.83	121.5	122.169	8394	phosphatidylinositol-4-phosphate 5-kinase type 1 alpha
PRPF19	95	118.021	107.556	128.487	115.327	127.796	27339	pre-mRNA processing factor 19
FBL	96	117.779	117.229	118.33	125.699	117.693	2091	fibrillarin
TLN1	97	117.749	113.947	121.552	122.18	120.898	7094	talin 1
CT47A2	98	117.483	113.424	121.542	121.619	120.888	728090	cancer/testis antigen family 47 member A2
LBHD1	99	117.473	113.147	121.8	121.322	121.145	79081	LBH domain containing 1
SLC2A9	100	117.317	112.534	122.1	120.665	121.443	56606	solute carrier family 2 member 9
HOXC6	101	117.234	118.522	115.946	127.086	115.322	3223	homeobox C6
SCAF8	102	117.153	116.028	118.277	124.412	117.641	22828	SR-related CTD associated factor 8
ACTN4	103	117.114	114.305	119.923	122.564	119.278	81	actinin alpha 4
LRGUK	104	116.767	110.728	122.805	118.729	122.144	136332	leucine rich repeats and guanylate kinase domain containing
XKR7	105	116.472	113.249	119.695	121.432	119.051	343702	XK related 7
SRRM2	106	116.334	110.808	121.86	118.814	121.204	23524	serine/arginine repetitive matrix 2
PEX6	107	116.262	112.008	120.515	120.101	119.867	5190	peroxisomal biogenesis factor 6
GZMM	108	116.253	109.2	123.305	117.09	122.642	3004	granzyme M
RBMX	109	116.181	112.573	119.79	120.707	119.145	27316	RNA binding motif protein X-linked
ADAM10	110	115.997	118.032	113.962	126.56	113.349	102	ADAM metallopeptidase domain 10
CACTIN	111	115.959	114.744	117.173	123.035	116.543	58509	cactin, spliceosome C complex subunit
GPR22	112	115.892	114.492	117.291	122.765	116.66	2845	G protein-coupled receptor 22
TAZ	113	115.841	113.15	118.532	121.326	117.894	6901	tafazzin
FAAP100	114	115.817	116.915	114.718	125.363	114.101	80233	FA core complex associated protein 100
SFPQ	115	115.79	116.902	114.678	125.349	114.061	6421	splicing factor proline and glutamine rich
B3GAT2	116	115.734	105.487	125.981	113.109	125.303	135152	beta-1,3-glucuronyltransferase 2
TPH2	117	115.712	106.451	124.972	114.143	124.3	121278	tryptophan hydroxylase 2
PAIP2	118	115.601	117.583	113.618	126.079	113.007	51247	poly(A) binding protein interacting protein 2
DGUOK	119	115.415	112.48	118.351	120.607	117.714	1716	deoxyguanosine kinase
SNPH	120	115.273	111.552	118.994	119.612	118.354	9751	syntaphilin
TSPAN32	121	115.182	108.276	122.088	116.099	121.431	10077	tetraspanin 32
SRRM1	122	115.147	110.989	119.304	119.009	118.662	10250	serine and arginine repetitive matrix 1
RND3	123	115.13	109.052	121.207	116.932	120.555	390	Rho family GTPase 3
C12orf54	124	115.042	111.666	118.419	119.734	117.782	121273	chromosome 12 open reading frame 54
HGS	125	115.02	110.435	119.604	118.415	118.96	9146	hepatocyte growth factor-regulated tyrosine kinase substrate
POLD4	126	115.015	109.371	120.658	117.274	120.009	57804	DNA polymerase delta 4, accessory subunit
RPS3A	127	114.998	120.46	109.535	129.164	108.946	6189	ribosomal protein S3A
QRFP	128	114.965	107.717	122.214	115.5	121.556	347148	pyroglutamylated RFamide peptide
ADARB2	129	114.955	114.529	115.382	122.804	114.761	105	adenosine deaminase RNA specific B2 (inactive)
EEF1D	130	114.899	110.521	119.277	118.507	118.635	1936	eukaryotic translation elongation factor 1 delta
MFAP1	131	114.749	116.583	112.915	125.007	112.307	4236	microfibril associated protein 1
NINJ1	132	114.68	110.092	119.267	118.047	118.625	4814	ninjurin 1
NCBP2	133	114.644	109.698	119.59	117.624	118.947	22916	nuclear cap binding protein subunit 2
CCDC112	134	114.57	113.633	115.508	121.844	114.886	153733	coiled-coil domain containing 112
SCHIP1	135	114.495	110.127	118.864	118.084	118.224	29970	schwannomin interacting protein 1
RAB20	136	114.455	114.311	114.598	122.571	113.981	55647	RAB20, member RAS oncogene family
REM2	137	114.419	111.367	117.471	119.414	116.839	161253	RRAD and GEM like GTPase 2
SLC19A2	138	114.329	113.621	115.036	121.831	114.417	10560	solute carrier family 19 member 2
TCF21	139	114.269	115.895	112.643	124.269	112.037	6943	transcription factor 21
ZFPM1	140	114.146	114.233	114.06	122.487	113.446	161882	zinc finger protein, FOG family member 1
ADGRG2	141	114.087	111.599	116.575	119.663	115.948	10149	adhesion G protein-coupled receptor G2
ENPP4	142	114.065	96.09	132.04	103.033	131.33	22875	ectonucleotide pyrophosphatase/phosphodiesterase 4
TES	143	114.047	115.297	112.796	123.628	112.189	26136	testin LIM domain protein
HSD11B1	144	113.986	109.119	118.854	117.003	118.214	3290	hydroxysteroid 11-beta dehydrogenase 1
UTRN	145	113.858	116.4	111.317	124.81	110.718	7402	utrophin
KPNB1	146	113.662	105.954	121.37	113.61	120.717	3837	karyopherin subunit beta 1
TIMM17A	147	113.595	112.257	114.932	120.368	114.314	10440	translocase of inner mitochondrial membrane 17A
ARHGAP45	148	113.552	103.917	123.186	111.426	122.523	23526	Rho GTPase activating protein 45
GTPBP1	149	113.452	112.398	114.506	120.519	113.89	9567	GTP binding protein 1
SERPINF2	150	113.322	109.444	117.2	117.352	116.569	5345	serpin family F member 2
APPL2	151	113.271	112.253	114.289	120.364	113.674	55198	adaptor protein, phosphotyrosine interacting with PH domain and leucine zipper 2
DUX1	152	113.205	105.994	120.416	113.653	119.768	26584	double homeobox 1
RABEPK	153	113.202	111.938	114.466	120.026	113.85	10244	Rab9 effector protein with kelch motifs
ZFP69	154	113.138	107.607	118.669	115.382	118.03	339559	ZFP69 zinc finger protein
C16orf58	155	113.078	109.786	116.37	117.719	115.744	64755	chromosome 16 open reading frame 58
THRSP	156	112.974	105.685	120.263	113.321	119.616	7069	thyroid hormone responsive
RBM39	157	112.776	103.383	122.168	110.853	121.511	9584	RNA binding motif protein 39
MAK16	158	112.753	109.299	116.208	117.196	115.583	84549	MAK16 homolog
STAR	159	112.701	107.23	118.172	114.978	117.536	6770	steroidogenic acute regulatory protein
AQR	160	112.633	105.644	119.622	113.277	118.978	9716	aquarius intron-binding spliceosomal factor
OASL	161	112.624	108.536	116.713	116.378	116.085	8638	2'-5'-oligoadenylate synthetase like
SOHLH1	162	112.413	113.044	111.782	121.212	111.181	402381	spermatogenesis and oogenesis specific basic helix-loop-helix 1
TM9SF2	163	112.291	107.415	117.167	115.176	116.537	9375	transmembrane 9 superfamily member 2
KRTAP12-1	164	112.243	109.486	115	117.397	114.381	353332	keratin associated protein 12-1
CCT8	165	112.213	103.509	120.918	110.988	120.267	10694	chaperonin containing TCP1 subunit 8
ERC2	166	112.202	109.758	114.645	117.689	114.028	26059	ELKS/RAB6-interacting/CAST family member 2
GNRH2	167	112.161	104.831	119.49	112.406	118.847	2797	gonadotropin releasing hormone 2
INF2	168	112.129	107.879	116.379	115.674	115.753	64423	inverted formin, FH2 and WH2 domain containing
CWF19L2	169	112.072	111.156	112.988	119.188	112.38	143884	CWF19 like cell cycle control factor 2
ODAPH	170	112.022	108.564	115.48	116.408	114.859	152816	odontogenesis associated phosphoprotein
CHRNA3	171	112.022	109.159	114.885	117.046	114.267	1136	cholinergic receptor nicotinic alpha 3 subunit
ECM1	172	111.905	107.944	115.866	115.743	115.243	1893	extracellular matrix protein 1
NUPR1	173	111.849	108.035	115.663	115.841	115.041	26471	nuclear protein 1, transcriptional regulator
PRPF31	174	111.523	106.815	116.231	114.533	115.606	26121	pre-mRNA processing factor 31
SF3A3	175	111.457	106.247	116.668	113.924	116.04	10946	splicing factor 3a subunit 3
PABPC1L2B	176	111.391	109.191	113.59	117.081	112.979	645974	poly(A) binding protein cytoplasmic 1 like 2B
ISY1	177	111.378	107.584	115.172	115.357	114.552	57461	ISY1 splicing factor homolog
CDIP1	178	111.29	109.514	113.066	117.427	112.458	29965	cell death inducing p53 target 1
PLBD2	179	111.249	103.592	118.907	111.077	118.267	196463	phospholipase B domain containing 2
MEPCE	180	111.249	104.693	117.805	112.258	117.171	56257	methylphosphate capping enzyme
COG8	181	111.123	118.868	103.378	127.457	102.822	84342	component of oligomeric golgi complex 8
NCBP1	182	111.106	104.359	117.853	111.9	117.219	4686	nuclear cap binding protein subunit 1
MPHOSPH6	183	111.098	105.658	116.538	113.292	115.911	10200	M-phase phosphoprotein 6
TMTC4	184	110.982	108.406	113.558	116.239	112.947	84899	transmembrane and tetratricopeptide repeat containing 4
TCAP	185	110.957	109.67	112.245	117.594	111.641	8557	titin-cap
NPHP4	186	110.827	107.975	113.679	115.777	113.067	261734	nephrocystin 4
CCT4	187	110.76	103.563	117.958	111.046	117.323	10575	chaperonin containing TCP1 subunit 4
DGKH	188	110.623	105.952	115.293	113.608	114.673	160851	diacylglycerol kinase eta
SF3A1	189	110.609	108.027	113.192	115.832	112.583	10291	splicing factor 3a subunit 1
KIT	190	110.357	109.022	111.693	116.899	111.092	3815	KIT proto-oncogene, receptor tyrosine kinase
KRTAP2-4	191	110.31	110.842	109.779	118.851	109.188	85294	keratin associated protein 2-4
SIK1	192	110.141	108.271	112.012	116.094	111.409	150094	salt inducible kinase 1
MCOLN2	193	110.131	107.475	112.786	115.241	112.179	255231	mucolipin 2
CCL23	194	110.118	103.689	116.546	111.181	115.919	6368	C-C motif chemokine ligand 23
ZNF691	195	110.063	105.027	115.098	112.616	114.479	51058	zinc finger protein 691
TOR1B	196	109.996	101.985	118.007	109.354	117.372	27348	torsin family 1 member B
AHNAK	197	109.881	105.524	114.237	113.149	113.622	79026	AHNAK nucleoprotein
FOXB2	198	109.823	105.517	114.129	113.141	113.515	442425	forkhead box B2
FAM83F	199	109.63	105.514	113.746	113.138	113.134	113828	family with sequence similarity 83 member F
MYH3	200	109.624	100.029	119.218	107.257	118.577	4621	myosin heavy chain 3
XKR6	201	109.531	105.937	113.125	113.592	112.516	286046	XK related 6
PRR34	202	109.458	106.681	112.236	114.389	111.632	55267	PRR34 long non-coding RNA
SNX12	203	109.377	106.265	112.489	113.943	111.884	29934	sorting nexin 12
TCAF2	204	109.348	114.35	104.346	122.612	103.785	285966	TRPM8 channel associated factor 2
CFL1	205	109.271	105.547	112.996	113.173	112.388	1072	cofilin 1
TMEM108	206	109.031	105.619	112.443	113.25	111.838	66000	transmembrane protein 108
PARVG	207	108.976	105.453	112.499	113.072	111.894	64098	parvin gamma
MKRN2	208	108.85	114.921	102.779	123.225	102.226	23609	makorin ring finger protein 2
ANLN	209	108.679	105.531	111.828	113.156	111.226	54443	anillin actin binding protein
EFNA4	210	108.677	101.466	115.889	108.797	115.265	1945	ephrin A4
RPS11	211	108.586	107.221	109.951	114.968	109.359	6205	ribosomal protein S11
ZNF697	212	108.466	106.614	110.319	114.317	109.725	90874	zinc finger protein 697
MESD	213	108.433	103.345	113.522	110.812	112.911	23184	mesoderm development LRP chaperone
CLPSL2	214	108.362	106.08	110.644	113.745	110.049	389383	colipase like 2
HAUS4	215	108.355	107.334	109.376	115.089	108.787	54930	HAUS augmin like complex subunit 4
C8orf31	216	108.324	103.382	113.265	110.852	112.656	286122	chromosome 8 open reading frame 31 (putative)
MAVS	217	108.25	102.046	114.454	109.419	113.838	57506	mitochondrial antiviral signaling protein
LTA	218	108.222	102.485	113.959	109.89	113.346	4049	lymphotoxin alpha
TWF2	219	108.075	105.216	110.934	112.818	110.337	11344	twinfilin actin binding protein 2
LTBP2	220	107.906	104.139	111.672	111.664	111.071	4053	latent transforming growth factor beta binding protein 2
SPATA31E1	221	107.796	99.7794	115.812	106.989	115.189	286234	SPATA31 subfamily E member 1
TMEM187	222	107.699	104.688	110.711	112.252	110.115	8269	transmembrane protein 187
ETHE1	223	107.536	108.991	106.081	116.866	105.51	23474	ETHE1 persulfide dioxygenase
GJB1	224	107.536	108.25	106.821	116.072	106.246	2705	gap junction protein beta 1
RSPH3	225	107.321	102.976	111.666	110.417	111.065	83861	radial spoke head 3
SRPK1	226	107.31	100.444	114.176	107.702	113.562	6732	SRSF protein kinase 1
MYL6B	227	107.145	103.041	111.25	110.486	110.651	140465	myosin light chain 6B
RIC8A	228	107.131	101.193	113.068	108.505	112.46	60626	RIC8 guanine nucleotide exchange factor A
OR2F2	229	107.059	103.017	111.101	110.46	110.503	135948	olfactory receptor family 2 subfamily F member 2
CNKSR1	230	107.035	102.488	111.581	109.893	110.981	10256	connector enhancer of kinase suppressor of Ras 1
SLU7	231	107.025	103.396	110.654	110.867	110.059	10569	SLU7 homolog, splicing factor
IKZF4	232	106.925	104.423	109.427	111.968	108.838	64375	IKAROS family zinc finger 4
TPX2	233	106.806	103.726	109.886	111.221	109.295	22974	TPX2 microtubule nucleation factor
TMIGD1	234	106.769	106.979	106.559	114.709	105.986	388364	transmembrane and immunoglobulin domain containing 1
PACSIN2	235	106.752	107.418	106.086	115.18	105.515	11252	protein kinase C and casein kinase substrate in neurons 2
ACRV1	236	106.515	104.457	108.573	112.005	107.989	56	acrosomal vesicle protein 1
SPRYD4	237	106.359	105.263	107.455	112.869	106.877	283377	SPRY domain containing 4
SPACA9	238	106.265	103.769	108.761	111.267	108.176	11092	sperm acrosome associated 9
OR9I1	239	106.22	100.637	111.803	107.908	111.201	219954	olfactory receptor family 9 subfamily I member 1
PLRG1	240	106.055	104.314	107.796	111.851	107.216	5356	pleiotropic regulator 1
TTC1	241	105.931	101.467	110.394	108.799	109.8	7265	tetratricopeptide repeat domain 1
TBCA	242	105.706	105.56	105.852	113.187	105.282	6902	tubulin folding cofactor A
LMOD1	243	105.696	99.5509	111.841	106.744	111.239	25802	leiomodin 1
DNAJC4	244	105.507	100.861	110.153	108.149	109.56	3338	DnaJ heat shock protein family (Hsp40) member C4
NYX	245	105.441	104.234	106.648	111.765	106.074	60506	nyctalopin
ZNF205	246	105.23	98.4253	112.035	105.537	111.432	7755	zinc finger protein 205
RPS19	247	105.118	102.655	107.582	110.072	107.003	6223	ribosomal protein S19
TSLP	248	105.067	101.847	108.288	109.206	107.705	85480	thymic stromal lymphopoietin
CD84	249	105.057	101.132	108.982	108.439	108.396	8832	CD84 molecule
TMEM54	250	104.856	105.093	104.619	112.687	104.056	113452	transmembrane protein 54
LMX1B	251	104.709	99.3905	110.028	106.572	109.436	4010	LIM homeobox transcription factor 1 beta
PCDHGA5	252	104.669	101.148	108.19	108.456	107.608	56110	protocadherin gamma subfamily A, 5
PNMA8B	253	104.453	103.319	105.587	110.784	105.019	57469	PNMA family member 8B
CCDC50	254	104.441	99.328	109.553	106.505	108.964	152137	coiled-coil domain containing 50
REG3G	255	104.116	105.421	102.81	113.038	102.257	130120	regenerating family member 3 gamma
SRSF2	256	103.717	101.358	106.076	108.682	105.505	6427	serine and arginine rich splicing factor 2
OR6F1	257	103.653	97.6036	109.702	104.656	109.112	343169	olfactory receptor family 6 subfamily F member 1
SBK1	258	103.621	99.6573	107.585	106.858	107.006	388228	SH3 domain binding kinase 1
RPL9	259	103.563	99.0389	108.087	106.195	107.505	6133	ribosomal protein L9
DNAJC12	260	103.168	101.502	104.834	108.836	104.27	56521	DnaJ heat shock protein family (Hsp40) member C12
NFYB	261	103.099	98.5754	107.623	105.698	107.044	4801	nuclear transcription factor Y subunit beta
SLC25A6	262	102.666	96.8659	108.467	103.865	107.883	293	solute carrier family 25 member 6
FAM27E5	263	102.465	97.336	107.595	104.369	107.016	284123	family with sequence similarity E5
NLN	264	102.348	101.394	103.303	108.72	102.747	57486	neurolysin
KRTAP19-4	265	101.987	101.004	102.97	108.302	102.416	337971	keratin associated protein 19-4
SCAP	266	100.986	96.8557	105.116	103.854	104.55	22937	SREBF chaperone
COG2	267	100.445	97.9226	102.967	104.998	102.413	22796	component of oligomeric golgi complex 2
LIN52	268	100.017	99.1583	100.876	106.323	100.333	91750	lin-52 DREAM MuvB core complex component
STAG3L1	269	99.2309	95.5099	102.952	102.411	102.398	54441	stromal antigen 3-like 1 (pseudogene)
IFT88	270	98.7987	96.8604	100.737	103.859	100.195	8100	intraflagellar transport 88
CMSS1	271	98.7088	95.6862	101.731	102.6	101.184	84319	cms1 ribosomal small subunit homolog
NSMCE4A	272	98.5037	97.0394	99.9679	104.051	99.43	54780	NSE4 homolog A, SMC5-SMC6 complex component
C4orf19	273	98.456	94.0364	102.876	100.831	102.322	55286	chromosome 4 open reading frame 19
DEFB118	274	97.8521	93.5514	102.153	100.311	101.603	117285	defensin beta 118
ALDOA	275	97.5566	96.1618	98.9514	103.11	98.419	226	aldolase, fructose-bisphosphate A
RPL21P44	276	96.5819	88.5871	104.577	94.988	104.014	402176	ribosomal protein L21 pseudogene 44
SRSF3	277	95.9219	89.7454	102.098	96.23	101.549	6428	serine and arginine rich splicing factor 3
CHAF1A	278	94.0699	91.7161	96.4238	98.343	95.905	10036	chromatin assembly factor 1 subunit A
ST6GALNAC6	279	92.7316	87.1341	98.3291	93.43	97.8	30815	ST6 N-acetylgalactosaminide alpha-2,6-sialyltransferase 6
PRKAG3	280	92.6029	91.5016	93.7042	98.113	93.2	53632	protein kinase AMP-activated non-catalytic subunit gamma 3

## Sheet: 3 siRNA
Target (human)/name	Sequence (5’-3’)	Reference	Manufacturer
Control siRNA (siCtrl)	UGGUUUACAUGUCGACUAA, UGGUUUACAUGUUGUGUGA, UGGUUUACAUGUUUUCUGA, UGGUUUACAUGUUUUCCUA		Horizon Discovery, D-001810-10
ALDOA #1	GGACAAAUGGCGAGACUAC		Horizon Discovery, J-010376-06
ALDOA #2	CAAGGAAAGUACACUCCGA		Horizon Discovery, J-010376-07
CFL1	GATCAAGCATGAATTGCAA	Wiggan et al., 2012	Merck
DSTN	GATGCAAGCTTTGAAACAA	Wiggan et al., 2012	Merck
GAPDH	CAACGGAUUUGGUCGUAUU, GACCUGACCUGCCGUCUAG, CAAUAUGAUUCCACCCAUG, GCGAUGCUGGCGCUGAGUA		Horizon Discovery, L-004253-00
PXN	CAACUGGAAACCACACAUA, GGACGUGGCACCCUGAACA, CCAAACGGCCUGUGUUCUU, UGACGAAAGAGAAGCCUAA		Horizon Discovery, L-005163-00
PFKL	GCUCCGACACUGCUGUAAA	Li et al., 2016	Merck
PFKM	GGUUAAGCGUCUGGGAUAU	Li et al., 2016	Merck
PFKP	GCUGAAGGAGCAAUUGAUA	Li et al., 2016	Merck
PFKP #3	GCUCCAUUCUUGGGACAAA	Wang et al., 2016	Merck
RAC1	UUUACCUACAGCUCCGUCUUU	Gastonguay et al., 2012	Merck
RAC1 #5	CACCACUGUCCCAACACUC	Ho et al., 2008	Merck
RAC1 #6	GAUAAAGACACGAUCGAGA	Ho et al., 2008	Merck
RCC2 #1	AAGGGGCAGCTGGGACATGGT	Chen et al., 2019	Merck
RCC2 #2	GCUGUUAAAGAGGUCCAAATT	Chen et al., 2019	Merck
Allstars Hs Cell Death (siTOX)			Qiagen, SI04381048
References
Chen, Z., Wu, W., Huang, Y., Xie, L., Li, Y., Chen, H., Li, W., Yin, D., & Hu, K. (2019). RCC2 promotes breast cancer progression through regulation of Wnt signaling and inducing EMT. Journal of Cancer, 10(27), 6837–6847. https://doi.org/10.7150/jca.36430
Gastonguay, A., Berg, T., Hauser, A. D., Schuld, N., Lorimer, E., & Williams, C. L. (2012). The role of Rac1 in the regulation of NF-kB activity, cell proliferation, and cell migration in non-small cell lung carcinoma. Cancer Biology & Therapy, 13(8), 647–656. https://doi.org/10.4161/cbt.20082
Ho, T. T., Merajver, S. D., Lapière, C. M., Nusgens, B. V., & Deroanne, C. F. (2008). RhoA-GDP regulates RhoB protein stability. Potential involvement of RhoGDIalpha. The Journal of biological chemistry, 283(31), 21588–21598. https://doi.org/10.1074/jbc.M710033200
Li, T. Y., Sun, Y., Liang, Y., Liu, Q., Shi, Y., Zhang, C. S., Zhang, C., Song, L., Zhang, P., Zhang, X., Li, X., Chen, T., Huang, H. Y., He, X., Wang, Y., Wu, Y. Q., Chen, S., Jiang, M., Chen, C., … Lin, S. C. (2016). ULK1/2 Constitute a Bifurcate Node Controlling Glucose Metabolic Fluxes in Addition to Autophagy. Molecular Cell, 62(3), 359–370. https://doi.org/10.1016/j.molcel.2016.04.009
Wang, J., Zhang, P., Zhong, J., Tan, M., Ge, J., Tao, L., Li, Y., Zhu, Y., Wu, L., Qiu, J., & Tong, X. (2016). The platelet isoform of phosphofructokinase contributes to metabolic reprogramming and maintains cell proliferation in clear cell renal cell carcinoma. Oncotarget, 7(19), 27142–27157. https://doi.org/10.18632/oncotarget.8382
Wiggan, O., Shaw, A. E., DeLuca, J. G., & Bamburg, J. R. (2012). ADF/Cofilin Regulates Actomyosin Assembly through Competitive Inhibition of Myosin II Binding to F-Actin. Developmental Cell, 22(3), 530–543. https://doi.org/10.1016/j.devcel.2011.12.026

## Sheet: 4 Antibodies
Antigen	Host species	Dilution (Immunofluorescence)	Dilution (Immunoblot)	Manufacturer	Validation
Aldolase A	rabbit		1:5,000	Proteintech, 11217-1-AP	specificity was validated by knockdown in this study, see Fig. 2e, Fig. 3b, Fig. 5e, Fig. 6c, Fig. 6d, etc.
α-Tubulin	mouse		1:2,000	Merck, T5168	specificity was demonstrated by immunofluorescence and Western blot using lysates from various cell lines according to the manufacturer's website (https://www.sigmaaldrich.com/DE/de/product/sigma/t5168)
β-Actin	mouse		1:5,000	Merck, A5441	specificity was validated by knockdown in https://doi.org/10.1091/mbc.e11-06-0582
c-Myc	mouse	1:200		Merck, M4439	Specificity was demonstrated by Western blot and ChiP according to manufacturer's website (https://www.sigmaaldrich.com/DE/de/product/sigma/m4439)
Clathrin heavy chain (CHC)	rabbit		1:1,000	Abcam, ab21679	specificity was validated by knockdown in https://doi.org/10.1371/journal.pone.0003115
GAPDH	mouse		1:2,000	Merck, G8795	specificity was validated by knockdown in this study, see Fig. 2e, Extended Fig. 3a, e, i
GFP	chicken		1:5,000	Abcam, ab13970	Specificity was demonstated by Western blot and Immunofluorescence after overexpression according to manufacturer's website (https://www.abcam.com/en-us/products/primary-antibodies/gfp-antibody-ab13970)
Paxillin	rabbit	1:200/1:500*		Abcam, ab32084	specificity was validated by knockdown in this study, see Extended Fig. 1c
PFKL	mouse		1:250	Santa Cruz, sc-393713	specificity was validated by knockdown in this study, see Fig. 2e, Fig. 3b
PFKM	rabbit		1:500	Proteintech, 55028-1-AP	specificity was validated by knockdown in this study, see Fig. 2e, Fig. 3b
PFKP	rabbit		1:500	Cell Signaling, 8164	specificity was validated by knockdown in this study, Fig. 2e, see Fig. 3b
Rac1	mouse		1:1,000	BD Transduction, 610650	specificity was validated by knockdown in this study, see Fig. 6d, Fig. 8h
RCC2	rabbit		1:1,000	Novus Biological, NB110-40618	specificity was validated by knockdown in this study, see Fig. 8d, Fig. 8h
*: concentration used for genome-wide screening

## Sheet: 5 Light microscopy reporting
Light microscopy reporting table
Hardware
Instrument and Camera	Spinning Disk Confocal Microscope: Ti Eclipse from Nikon equipped with the spinning disk unit CSU-X1 (Yokogawa) and an EMCCD camera (AU-888, Andor)
	Epifluorescence/TIRF Microscope: Ti Eclipse from Nikon equipped with a back illuminated sCMOS camera (Prime95B, Photometrics)
	Epifluorescence Microscope: Ti Eclipse from Nikon equipped with a Mono DS-Qi2 FX CMOS camera
Resolution	40× Plan Apo 0.95 NA air objective (Nikon)
	60× APO TIRF 1.49 NA oil objective (Nikon)
Filters and Light Sources	Spinning Disk Microscope - laser lines: 405, 488, 561 and 641 nm (ANDOR/Omicron)
	Epifluorescence Microscope - light source: Lumencor Spectra III 8-fold SolidState/LED-light source (395/25; 438/29; 475/28; 511/16; 555/28; 575/25, 637/12, 748/12)
	Spinning Disk Microscope - filter: quad dichroic (400-410, 486-491, 560-570, 633-647, Semrock)
	Epifluorescence/TIRF Microscope - filter: Notch Dichroic (Di01-R405/488/561/635, Semrock)
	Epifluorescence Microscope - filter: LED Quad Cube DA/FI/TR/Cy5 4X25, EX 378/52, 474/27, 554/23, 635/18, DM 409/493/573/652, BA 432/515/595/730; single emitters BA 432/36, 515/30, 596/30, 698/70
Quality Control
Is this the first report of the instrument? If yes, response to the below points is required and providing validation data is encouraged.
Yes	TRUE
No	FALSE
For all instruments, confirm that the following quality control processes were run:
n/a	Confirmed
FALSE	TRUE	Field homogeneity is assessed.
FALSE	TRUE	Illumination power stability is tested.
FALSE	TRUE	Stage drift is assessed.
FALSE	TRUE	Camera/detector noise is measured.
Methodology
Sample preparation and imaging	Fixed samples were measured at room temperature, either in PBS or after mounting in ImmuMount.
	Live cells were imaged at 37°C in Fluorobrite DMEM supplemented with 10% (v/v) fetal bovine serum and 4 mM L-glutamine.
Fluorophores	Alexa Fluor 488 (Thermo Fisher Scientific #A11008 or A11001); excitation 488 nm (emission 525/50 nm)
	Alexa Fluor 568 (Thermo Fisher Scientific #A11011 or A11004); excitation 561 nm (emission 600/50 nm)
	Alexa Fluor 647 (Thermo Fisher Scientific #A21235 or A21244); excitation 641 nm (emission 700/75 nm)
	Hoechst33342 (Thermo Fisher Scientific #H3570); excitation 405 nm (emission 450/50 nm)
	DAPI (Thermo Fisher Scientific #62248); excitation 405 nm (emission 450/50 nm)
	Phalloidin-Alexa Fluor 488 (Thermo Fisher Scientific #A12379); excitation 488 nm (emission 525/50 nm)
	SYTOX Green (Invitrogen #S7020); excitation 475/28 nm (emission 515/30 nm)
	SiR-Hoechst (Spriochrome #SC007); excitation 637/12 nm (emission 698/70 nm)
	(Paxillin-)EGFP; excitation 488 nm (emission 525/40 nm)
	CellTracker Green CMFDA Dye (Thermo Fisher Scientific #C2925); excitation 470 nm (emission: 525/50 nm)
	Cell Mask Deep Red Plasma Membrane Stain (Thermo Fisher Scientific #C10046); excitation 635 nm (emission 690/50 nm)
Acquisition
Software	The microscope was operated with NIS Elements software (Nikon).
Enhancements	none
Imaging parameters	All fluorophores: 50 - 200 ms [detailed description see methods section of manuscript]
Size	0.16 μm (immunofluorescence, screen), 0.275 μm (protrusive measurements), 0.122 μm (focal adhesion dynamics)
Image Processing
Software	Image analysis for the screen was performed with KNIME version 3.7.0 with the KNIME Image Processing Community Extension and the ImageJ and CellProfiler integration. The CellProfiler version was 3.1.8. For other purposes image analysis was performed with Fiji/ImageJ v1.54f.
Workflow	Images were analyzed with custom workflows/macros [detailed description see methods].
