# Supplementary material for: Fructose-1,6-bisphosphate couples glycolytic activity to cell adhesion
Source: Nat Cell Biol. 2026 Mar 16;28(4):739–53. doi: 10.1038/s41556-026-01911-1 (PMC13086585; doi:10.1038/s41556-026-01911-1)
Supplement: Supplementary file 9 — Statistical source data for all figures and extended data figures displaying this type of data. [file 41556_2026_1911_MOESM9_ESM.xlsx]

## Sheet: Fig. 1
Fig. 1d
	Quantification of FAs/cell shown in c
	Exp #	Mock	siCtrl	siALDOA #1	siALDOA #2		ANOVA summary
	1	32.2805	31.4187	47.4709	43.0667		F	22.03
	2	31.1697	30.475	49.5036	38.2128		P value	0.0003
	3	31.5313	29.2783	40.7673	38.9183		P value summary	***
							Significant diff. among means (P < 0.05)?	Yes
							R squared	0.892
							Brown-Forsythe test
							F (DFn, DFd)	0.8948 (3, 8)
							P value	0.4846
							P value summary	ns
							Are SDs significantly different (P < 0.05)?	No
							ANOVA table	SS	DF	MS	F (DFn, DFd)	P value
							Treatment (between columns)	483.2	3	161.1	F (3, 8) = 22.03	P=0.0003
							Residual (within columns)	58.5	8	7.312
							Total	541.7	11
							Dunnett's multiple comparisons test	Mean Diff.	95.00% CI of diff.	Below threshold?	Summary	Adjusted P Value	A-?
							Mock vs. siCtrl	1.27	-5.088 to 7.628	No	ns	0.8904	B	siCtrl
							Mock vs. siALDOA #1	-14.25	-20.61 to -7.895	Yes	***	0.0005	C	siALDOA #1
							Mock vs. siALDOA #2	-8.405	-14.76 to -2.047	Yes	*	0.0131	D	siALDOA #2
							Test details	Mean 1	Mean 2	Mean Diff.	SE of diff.	n1	n2	q	DF
							Mock vs. siCtrl	31.66	30.39	1.27	2.208	3	3	0.5751	8
							Mock vs. siALDOA #1	31.66	45.91	-14.25	2.208	3	3	6.456	8
							Mock vs. siALDOA #2	31.66	40.07	-8.405	2.208	3	3	3.807	8
Fig. 1f
	Quantification of FAs/cell shown in e
	siALDOA	-	+	+			ANOVA summary
	Exp #	mCherry	mCherry	Aldolase wt			F	35.53
	1	34.8383	73.5583	43.6083			P value	<0.0001
	2	38.88	73.4833	42.11			P value summary	****
	3	33.3633	69.85	50.1933			Significant diff. among means (P < 0.05)?	Yes
	4	47.4633	97.15	50.4834			R squared	0.8555
	5	45.0124	92.4	44.775
							Brown-Forsythe test
							F (DFn, DFd)	1.096 (2, 12)
							P value	0.3654
							P value summary	ns
							Are SDs significantly different (P < 0.05)?	No
							Bartlett's test
							Bartlett's statistic (corrected)	4.83
							P value	0.0894
							P value summary	ns
							Are SDs significantly different (P < 0.05)?	No
							ANOVA table	SS	DF	MS	F (DFn, DFd)	P value
							Treatment (between columns)	4968	2	2484	F (2, 12) = 35.53	P<0.0001
							Residual (within columns)	839.1	12	69.92
							Total	5807	14
							Dunnett's multiple comparisons test	Mean Diff.	95.00% CI of diff.	Below threshold?	Summary	Adjusted P Value	A-?
							siCtrl + mCherry vs. siALDOA + mCherry	-41.38	-54.61 to -28.14	Yes	****	<0.0001	B	siALDOA + mCherry
							siCtrl + mCherry vs. siALDOA + Aldolase wt	-6.323	-19.56 to 6.912	No	ns	0.4083	C	siALDOA + Aldolase wt
							Test details	Mean 1	Mean 2	Mean Diff.	SE of diff.	n1	n2	q	DF
							siCtrl + mCherry vs. siALDOA + mCherry	39.91	81.29	-41.38	5.289	5	5	7.824	12
							siCtrl + mCherry vs. siALDOA + Aldolase wt	39.91	46.23	-6.323	5.289	5	5	1.196	12
Fig. 1g
	Quantification of cell area shown in e
	siALDOA	-	+	+			Ordinary one-way ANOVA
	Exp #	mCherry	mCherry	Aldolase wt			ANOVA summary
	1	2285.57	5743.53	3124.23			F	109.4
	2	1841.83	4845.94	2209.99			P value	<0.0001
	3	1812.55	4627.88	2460.16			P value summary	****
	4	2169.18	5295.15	2475.6			Significant diff. among means (P < 0.05)?	Yes
	5	2125.64	5534.54	2206.67			R squared	0.948
							Brown-Forsythe test
							F (DFn, DFd)	0.9930 (2, 12)
							P value	0.399
							P value summary	ns
							Are SDs significantly different (P < 0.05)?	No
							Bartlett's test
							Bartlett's statistic (corrected)	2.104
							P value	0.3492
							P value summary	ns
							Are SDs significantly different (P < 0.05)?	No
							ANOVA table	SS	DF	MS	F (DFn, DFd)	P value
							Treatment (between columns)	29280597	2	14640299	F (2, 12) = 109.4	P<0.0001
							Residual (within columns)	1605606	12	133800
							Total	30886203	14
							Dunnett's multiple comparisons test	Mean Diff.	95.00% CI of diff.	Below threshold?	Summary	Adjusted P Value	A-?
							siCtrl + mCherry vs. siALDOA + mCherry	-3162	-3741 to -2584	Yes	****	<0.0001	B	siALDOA + mCherry
							siCtrl + mCherry vs. siALDOA + Aldolase wt	-448.4	-1027 to 130.6	No	ns	0.133	C	siALDOA + Aldolase wt
							Test details	Mean 1	Mean 2	Mean Diff.	SE of diff.	n1	n2	q	DF
							siCtrl + mCherry vs. siALDOA + mCherry	2047	5209	-3162	231.3	5	5	13.67	12
							siCtrl + mCherry vs. siALDOA + Aldolase wt	2047	2495	-448.4	231.3	5	5	1.938	12

## Sheet: Fig. 2
Fig. 2b
	Quantification of FAs/cell shown in a
	siALDOA	-	+	+	+	+		Ordinary one-way ANOVA
	Exp #	mCherry	mCherry	Aldolase wt	Aldolase D33S	Aldolase K229A		ANOVA summary
	1	29.772	41.968	33.1778	46.0861	43.2879		F	5.525
	2	26.6173	50.875	41.1722	58.6528	42.2083		P value	0.0037
	3	21.9607	52.4028	33.0575	60.5389	52.0972		P value summary	**
	4	40.8533	81.6333	52.1468	90.6833	81.2333		Significant diff. among means (P < 0.05)?	Yes
	5	29.4452	60.2037	40.8867	72.3	84.15		R squared	0.5249
	average	29.7297	57.4166	40.0882	65.6522	60.5954		Brown-Forsythe test
								F (DFn, DFd)	1.062 (4, 20)
								P value	0.401
								P value summary	ns
								Are SDs significantly different (P < 0.05)?	No
								Bartlett's test
								Bartlett's statistic (corrected)	5.768
								P value	0.2171
								P value summary	ns
								Are SDs significantly different (P < 0.05)?	No
								ANOVA table	SS	DF	MS	F (DFn, DFd)	P value
								Treatment (between columns)	4595	4	1149	F (4, 20) = 5.525	P=0.0037
								Residual (within columns)	4158	20	207.9
								Total	8753	24
								Dunnett's multiple comparisons test	Mean Diff.	95.00% CI of diff.	Below threshold?	Summary	Adjusted P Value	A-?
								siCtrl + mCherry vs. siALDOA + mCherry	-27.69	-51.87 to -3.508	Yes	*	0.0221	B	siALDOA + mCherry
								siCtrl + mCherry vs. siALDOA + Aldolase wt	-10.36	-34.54 to 13.82	No	ns	0.6234	C	siALDOA + Aldolase wt
								siCtrl + mCherry vs. siALDOA + Aldolase D33S	-35.92	-60.10 to -11.74	Yes	**	0.0029	D	siALDOA + Aldolase D33S
								siCtrl + mCherry vs. siALDOA + Aldolase K229A	-30.87	-55.04 to -6.687	Yes	*	0.0102	E	siALDOA + Aldolase K229A
								Test details	Mean 1	Mean 2	Mean Diff.	SE of diff.	n1	n2	q	DF
								siCtrl + mCherry vs. siALDOA + mCherry	29.73	57.42	-27.69	9.12	5	5	3.036	20
								siCtrl + mCherry vs. siALDOA + Aldolase wt	29.73	40.09	-10.36	9.12	5	5	1.136	20
								siCtrl + mCherry vs. siALDOA + Aldolase D33S	29.73	65.65	-35.92	9.12	5	5	3.939	20
								siCtrl + mCherry vs. siALDOA + Aldolase K229A	29.73	60.6	-30.87	9.12	5	5	3.385	20
Fig. 2c
	Quantification of cell area shown in a
	siALDOA	-	+	+	+	+		Ordinary one-way ANOVA
	Exp #	mCherry	mCherry	Aldolase wt	Aldolase D33S	Aldolase K229A		ANOVA summary
	1	1897.62	3345.18	2245.5	3234.69	3971.72		F	12.87
	2	2066.42	3684.09	2479.36	4161.7	4160.26		P value	<0.0001
	3	1788.77	4004.36	2038.41	4610.59	3986.92		P value summary	****
	4	1734.92	5341.36	2503.38	6900.02	5407.08		Significant diff. among means (P < 0.05)?	Yes
	5	1874.73	5922.43	2727.9	5579.84	4920.92		R squared	0.7202
	average	1872.49	4459.48	2398.91	4897.37	4489.38		Brown-Forsythe test
								F (DFn, DFd)	2.410 (4, 20)
								P value	0.0832
								P value summary	ns
								Are SDs significantly different (P < 0.05)?	No
								Bartlett's test
								Bartlett's statistic (corrected)	19.23
								P value	0.0007
								P value summary	***
								Are SDs significantly different (P < 0.05)?	Yes
								ANOVA table	SS	DF	MS	F (DFn, DFd)	P value
								Treatment (between columns)	38185006	4	9546251	F (4, 20) = 12.87	P<0.0001
								Residual (within columns)	14832702	20	741635
								Total	53017708	24
								Dunnett's multiple comparisons test	Mean Diff.	95.00% CI of diff.	Below threshold?	Summary	Adjusted P Value	A-?
								siCtrl + mCherry vs. siALDOA + mCherry	-2587	-4031 to -1143	Yes	***	0.0005	B	siALDOA + mCherry
								siCtrl + mCherry vs. siALDOA + Aldolase wt	-526.4	-1970 to 917.6	No	ns	0.737	C	siALDOA + Aldolase wt
								siCtrl + mCherry vs. siALDOA + Aldolase D33S	-3025	-4469 to -1581	Yes	****	<0.0001	D	siALDOA + Aldolase D33S
								siCtrl + mCherry vs. siALDOA + Aldolase K229A	-2617	-4061 to -1173	Yes	***	0.0004	E	siALDOA + Aldolase K229A
								Test details	Mean 1	Mean 2	Mean Diff.	SE of diff.	n1	n2	q	DF
								siCtrl + mCherry vs. siALDOA + mCherry	1872	4459	-2587	544.7	5	5	4.75	20
								siCtrl + mCherry vs. siALDOA + Aldolase wt	1872	2399	-526.4	544.7	5	5	0.9665	20
								siCtrl + mCherry vs. siALDOA + Aldolase D33S	1872	4897	-3025	544.7	5	5	5.554	20
								siCtrl + mCherry vs. siALDOA + Aldolase K229A	1872	4489	-2617	544.7	5	5	4.805	20
Fig. 2g
	Quantification of FAs/cell shown in f
	Exp #	siCtrl	siPFK	siALDOA	siGAPDH			Ordinary one-way ANOVA
	1	39.3544	6.04854	86.7879	32.134			ANOVA summary
	2	43.8595	17.9952	79.4697	38.1026			F	107.5
	3	42.99	6.23093	75.3195	37.6467			P value	<0.0001
	4	32.9541	15.5528	91.2273	47.6861			P value summary	****
	5	46.8028	20.9851	77.9848	56.9236			Significant diff. among means (P < 0.05)?	Yes
	6	42.6983	14.0481	86.2222	36.175			R squared	0.9416
	average	41.4432	13.4768	82.8352	41.4447			Brown-Forsythe test
								F (DFn, DFd)	0.4497 (3, 20)
								P value	0.7203
								P value summary	ns
								Are SDs significantly different (P < 0.05)?	No
								Bartlett's test
								Bartlett's statistic (corrected)	2.079
								P value	0.5561
								P value summary	ns
								Are SDs significantly different (P < 0.05)?	No
								ANOVA table	SS	DF	MS	F (DFn, DFd)	P value
								Treatment (between columns)	14702	3	4901	F (3, 20) = 107.5	P<0.0001
								Residual (within columns)	911.5	20	45.58
								Total	15614	23
								Dunnett's multiple comparisons test	Mean Diff.	95.00% CI of diff.	Below threshold?	Summary	Adjusted P Value	A-?
								siCtrl vs. siPFK	27.97	18.06 to 37.87	Yes	****	<0.0001	B	siPFK
								siCtrl vs. siALDOA	-41.39	-51.29 to -31.49	Yes	****	<0.0001	C	siALDOA
								siCtrl vs. siGAPDH	-0.001493	-9.904 to 9.901	No	ns	>0.9999	D	siGAPDH
								Test details	Mean 1	Mean 2	Mean Diff.	SE of diff.	n1	n2	q	DF
								siCtrl vs. siPFK	41.44	13.48	27.97	3.898	6	6	7.175	20
								siCtrl vs. siALDOA	41.44	82.84	-41.39	3.898	6	6	10.62	20
								siCtrl vs. siGAPDH	41.44	41.44	-0.001493	3.898	6	6	0.0003831	20
Fig. 2h
	Quantification of cell area shown in f
	Exp #	siCtrl	siPFK	siALDOA	siGAPDH			Ordinary one-way ANOVA
	1	1852.34	851.013	5216.84	2388.36			ANOVA summary
	2	1954.6	1289.54	4427.03	2275.86			F	58.11
	3	2091.16	772.041	4160.09	2240.52			P value	<0.0001
	4	1955.01	1226.62	6860.45	3098.4			P value summary	****
	5	2393.8	1520.55	5451.02	3094.23			Significant diff. among means (P < 0.05)?	Yes
	6	2346.07	1232.17	6271.6	2349.01			R squared	0.8971
	average	2098.83	1148.66	5397.84	2574.4			Brown-Forsythe test
								F (DFn, DFd)	4.043 (3, 20)
								P value	0.0213
								P value summary	*
								Are SDs significantly different (P < 0.05)?	Yes
								Bartlett's test
								Bartlett's statistic (corrected)	13.72
								P value	0.0033
								P value summary	**
								Are SDs significantly different (P < 0.05)?	Yes
								ANOVA table	SS	DF	MS	F (DFn, DFd)	P value
								Treatment (between columns)	60108778	3	20036259	F (3, 20) = 58.11	P<0.0001
								Residual (within columns)	6895655	20	344783
								Total	67004433	23
								Total	15670	23
								Dunnett's multiple comparisons test	Mean Diff.	95.00% CI of diff.	Below threshold?	Summary	Adjusted P Value	A-?
								siCtrl vs. siPFK	950.2	88.89 to 1811	Yes	*	0.0288	B	siPFK
								siCtrl vs. siALDOA	-3299	-4160 to -2438	Yes	****	<0.0001	C	siALDOA
								siCtrl vs. siGAPDH	-475.6	-1337 to 385.7	No	ns	0.3812	D	siGAPDH
								Test details	Mean 1	Mean 2	Mean Diff.	SE of diff.	n1	n2	q	DF
								siCtrl vs. siPFK	2099	1149	950.2	339	6	6	2.803	20
								siCtrl vs. siALDOA	2099	5398	-3299	339	6	6	9.731	20
								siCtrl vs. siGAPDH	2099	2574	-475.6	339	6	6	1.403	20
Fig. 2i
	Relationship between ATP levels and FAs/cell
	ATP
	Exp #	siCtrl	siPFK	siALDOA	siGAPDH	PBS	2-DG	DMSO	Antimycin A
	1	1	0.588102	0.336167	0.862187	1	0.847945	1	0.395749
	2	1	0.451321	0.306813	0.542412	1	0.388298	1	0.125957
	3	1	0.743552	0.326784	0.589869	1	0.456094	1	0.131764
	4	1	0.887269	0.657984	0.574549	1	0.481978	1	0.302048
	5	1	0.75816	0.638987	0.876107
	average	1	0.685681	0.453347	0.689025	1	0.543579	1	0.238879
	FAs/cell
	Exp #	siCtrl	siPFK	siALDOA	siGAPDH	PBS	2-DG	DMSO	Antimycin A
	1	39.3544	6.04854	86.7879	32.134	35.1369	21.8056	38.1483	36.9262
	2	43.8595	17.9952	79.4697	38.1026	31.495	20.5852	30.4933	28.7367
	3	42.99	6.23093	75.3195	37.6467	37.3431	22.3639	35.2625	26.6083
	4	32.9541	15.5528	91.2273	47.6861
	5	46.8028	20.9851	77.9848	56.9236
	6	42.6983	14.0481	86.2222	36.175
	average	41.4432	13.4768	82.8352	41.4447	34.6583	21.5849	34.6347	30.7571
Fig. 2j
	Relationship between ATP levels and cell area
	ATP
	Exp #	siCtrl	siPFK	siALDOA	siGAPDH	PBS	2-DG	DMSO	Antimycin A
	1	1	0.588102	0.336167	0.862187	1	0.847945	1	0.395749
	2	1	0.451321	0.306813	0.542412	1	0.388298	1	0.125957
	3	1	0.743552	0.326784	0.589869	1	0.456094	1	0.131764
	4	1	0.887269	0.657984	0.574549	1	0.481978	1	0.302048
	5	1	0.75816	0.638987	0.876107
	average	1	0.685681	0.453347	0.689025	1	0.543579	1	0.238879
	Cell area
	Exp #	siCtrl	siPFK	siALDOA	siGAPDH	PBS	2-DG	DMSO	Antimycin A
	1	1852.34	851.013	5216.84	2388.36	1896.07	1631.11	2211.93	2516.3
	2	1954.6	1289.54	4427.03	2275.86	2108.93	1474.15	2057.19	2025.04
	3	2091.16	772.041	4160.09	2240.52	2046.07	1344.4	2281.16	2094.11
	4	1955.01	1226.62	6860.45	3098.4
	5	2393.8	1520.55	5451.02	3094.23
	6	2346.07	1232.17	6271.6	2349.01
	average	2098.83	1148.66	5397.84	2574.4	2017.03	1483.22	2183.42	2211.82

## Sheet: Fig. 3
Fig. 3a
	Quantification of FBP levels
	Exp #	siCtrl	siPFK	siALDOA	siGAPDH		One sample t test
	1	1	0.500049	8.05411	1.06019			siPFK	siALDOA	siGAPDH
	2	1	0.106304	12.4924	1.20274		t, df	t=5.246, df=2	t=4.696, df=2	t=1.769, df=2
	3	1	0	16.393	1.60784		P value (two tailed)	0.0345	0.0425	0.2188
							P value summary	*	*	ns
	average	1	0.202118	12.3132	1.29026		Significant (alpha=0.05)?	Yes	Yes	No
Fig. 3c
	Quantification of FBP levels
		siCtrl +	siCtrl +	siCtrl +	siPFK +		One sample t test
	Exp #	siCtrl	siPFK	siALDOA	siALDOA			siCtrl +	siCtrl +	siPFK +
	1	1	0.450565	7.07522	1.05884			siPFK	siALDOA	siALDOA
	2	1	0.583705	2.51152	0.824191		t, df	t=10.74, df=3	t=3.205, df=3	t=1.859, df=3
	3	1	0.397228	12.6081	0.857189		P value (two tailed)	0.0017	0.0491	0.16
	4	1	0.576329	8.50938	0.862924		P value summary	**	*	ns
							Significant (alpha=0.05)?	Yes	Yes	No
	average	1	0.501957	7.67605	0.900787
Fig. 3e
	Quantification of FAs/cell shown in 3d
		siCtrl +	siCtrl +	siCtrl +	siPFK +		Ordinary one-way ANOVA
	Exp #	siCtrl	siPFK	siALDOA	siALDOA		ANOVA summary
	1	43.7468	10.249	71.8125	15.0903		F	34.98
	2	40.7503	12.5598	76.7292	17.3466		P value	<0.0001
	3	46.031	24.8047	76.132	30.1199		P value summary	****
	4	38.1153	15.8542	55.0139	37.3042		Significant diff. among means (P < 0.05)?	Yes
	5	37.8495	23.5619	77.3	45.116		R squared	0.8677
	average	41.2986	17.4059	71.3975	28.9954		Brown-Forsythe test
							F (DFn, DFd)	1.332 (3, 16)
							P value	0.299
							P value summary	ns
							Are SDs significantly different (P < 0.05)?	No
							Bartlett's test
							Bartlett's statistic (corrected)	5.452
							P value	0.1415
							P value summary	ns
							Are SDs significantly different (P < 0.05)?	No
							ANOVA table	SS	DF	MS	F (DFn, DFd)	P value
							Treatment (between columns)	8094	3	2698	F (3, 16) = 34.98	P<0.0001
							Residual (within columns)	1234	16	77.12
							Total	9328	19
							Dunnett's multiple comparisons test	Mean Diff.	95.00% CI of diff.	Below threshold?	Summary	Adjusted P Value	A-?
							siCtrl + siCtrl vs. siCtrl + siPFK	23.89	9.493 to 38.29	Yes	**	0.0015	B	siCtrl + siPFK
							siCtrl + siCtrl vs. siCtrl + siALDOA	-30.1	-44.50 to -15.70	Yes	***	0.0002	C	siCtrl + siALDOA
							siCtrl + siCtrl vs. siPFK + siALDOA	12.3	-2.096 to 26.70	No	ns	0.1021	D	siPFK + siALDOA
							Test details	Mean 1	Mean 2	Mean Diff.	SE of diff.	n1	n2	q	DF
							siCtrl + siCtrl vs. siCtrl + siPFK	41.3	17.41	23.89	5.554	5	5	4.302	16
							siCtrl + siCtrl vs. siCtrl + siALDOA	41.3	71.4	-30.1	5.554	5	5	5.419	16
							siCtrl + siCtrl vs. siPFK + siALDOA	41.3	29	12.3	5.554	5	5	2.215	16
Fig. 3f
	Quantification of cell area shown in 3d
		siCtrl +	siCtrl +	siCtrl +	siPFK +		Ordinary one-way ANOVA
	Exp #	siCtrl	siPFK	siALDOA	siALDOA		ANOVA summary
	1	2088.34	1101.08	4381.76	1609.61		F	80.93
	2	1933.41	1082.95	3551.14	1512.8		P value	<0.0001
	3	2056.37	1172.12	4060.73	1710.85		P value summary	****
	4	2083.51	1180.29	4991.74	2211.09		Significant diff. among means (P < 0.05)?	Yes
	5	1862.78	1503.62	4386.45	2275.9		R squared	0.9382
	average	2004.88	1208.01	4274.36	1864.05		Brown-Forsythe test
							F (DFn, DFd)	1.636 (3, 16)
							P value	0.2206
							P value summary	ns
							Are SDs significantly different (P < 0.05)?	No
							Bartlett's test
							Bartlett's statistic (corrected)	9.638
							P value	0.0219
							P value summary	*
							Are SDs significantly different (P < 0.05)?	Yes
							ANOVA table	SS	DF	MS	F (DFn, DFd)	P value
							Treatment (between columns)	26809859	3	8936620	F (3, 16) = 80.93	P<0.0001
							Residual (within columns)	1766682	16	110418
							Total	28576541	19
							Dunnett's multiple comparisons test	Mean Diff.	95.00% CI of diff.	Below threshold?	Summary	Adjusted P Value	A-?
							siCtrl + siCtrl vs. siCtrl + siPFK	796.9	252.0 to 1342	Yes	**	0.0044	B	siCtrl + siPFK
							siCtrl + siCtrl vs. siCtrl + siALDOA	-2269	-2814 to -1725	Yes	****	<0.0001	C	siCtrl + siALDOA
							siCtrl + siCtrl vs. siPFK + siALDOA	140.8	-404.0 to 685.7	No	ns	0.8423	D	siPFK + siALDOA
							Test details	Mean 1	Mean 2	Mean Diff.	SE of diff.	n1	n2	q	DF
							siCtrl + siCtrl vs. siCtrl + siPFK	2005	1208	796.9	210.2	5	5	3.792	16
							siCtrl + siCtrl vs. siCtrl + siALDOA	2005	4274	-2269	210.2	5	5	10.8	16
							siCtrl + siCtrl vs. siPFK + siALDOA	2005	1864	140.8	210.2	5	5	0.6701	16
Fig. 3g
	Quantification of FAs/cell shown in Extended Data 5a						Ordinary one-way ANOVA
		siCtrl	siALDOA	siCtrl	siALDOA		ANOVA summary
	Exp #	PBS	PBS	2-DG	2-DG		F	15.7
	1	52.6347	102.375	21.1236	28.1042		P value	<0.0001
	2	37.5368	61.9583	21.6681	26.2153		P value summary	****
	3	41.6624	72.1454	12.5278	27.9375		Significant diff. among means (P < 0.05)?	Yes
	4	34.1524	65.3333	21.9675	26.05		R squared	0.7465
	5	35.9755	41.1736	27.6056	18.3514
							Brown-Forsythe test
	average	40.3924	68.5971	20.9785	25.3317		F (DFn, DFd)	1.952 (3, 16)
							P value	0.162
							P value summary	ns
							Are SDs significantly different (P < 0.05)?	No
							Bartlett's test
							Bartlett's statistic (corrected)	13.14
							P value	0.0043
							P value summary	**
							Are SDs significantly different (P < 0.05)?	Yes
							ANOVA table	SS	DF	MS	F (DFn, DFd)	P value
							Treatment (between columns)	6947	3	2316	F (3, 16) = 15.70	P<0.0001
							Residual (within columns)	2360	16	147.5
							Total	9307	19
							Dunnett's multiple comparisons test	Mean Diff.	95.00% CI of diff.	Below threshold?	Summary	Adjusted P Value	A-?
							siCtrl + PBS vs. siALDOA + PBS	-28.2	-48.12 to -8.292	Yes	**	0.0056	B	siALDOA + PBS
							siCtrl + PBS vs. siCtrl + 2-DG	19.41	-0.4988 to 39.33	No	ns	0.0567	C	siCtrl + 2-DG
							siCtrl + PBS vs. siALDOA + 2-DG	15.06	-4.852 to 34.97	No	ns	0.1605	D	siALDOA + 2-DG
							Test details	Mean 1	Mean 2	Mean Diff.	SE of diff.	n1	n2	q	DF
							siCtrl + PBS vs. siALDOA + PBS	40.39	68.6	-28.2	7.681	5	5	3.672	16
							siCtrl + PBS vs. siCtrl + 2-DG	40.39	20.98	19.41	7.681	5	5	2.528	16
							siCtrl + PBS vs. siALDOA + 2-DG	40.39	25.33	15.06	7.681	5	5	1.961	16
Fig. 3h
	Quantification of cell area shown in Extended Data 5a						Ordinary one-way ANOVA
		siCtrl	siALDOA	siCtrl	siALDOA		ANOVA summary
	Exp #	PBS	PBS	2-DG	2-DG		F	25.68
	1	2418.27	5108.2	1619.21	2193.21		P value	<0.0001
	2	2429.89	5197.07	1684.42	2218.76		P value summary	****
	3	1811.61	4153.61	1160.56	2651.44		Significant diff. among means (P < 0.05)?	Yes
	4	1999.14	5125.14	1651.71	2015.8		R squared	0.8281
	5	2306.2	2891.09	1737.9	1430.95
							Brown-Forsythe test
	average	2193.02	4495.02	1570.76	2102.03		F (DFn, DFd)	0.9833 (3, 16)
							P value	0.4254
							P value summary	ns
							Are SDs significantly different (P < 0.05)?	No
							Bartlett's test
							Bartlett's statistic (corrected)	9.719
							P value	0.0211
							P value summary	*
							Are SDs significantly different (P < 0.05)?	Yes
							ANOVA table	SS	DF	MS	F (DFn, DFd)	P value
							Treatment (between columns)	25318371	3	8439457	F (3, 16) = 25.68	P<0.0001
							Residual (within columns)	5257374	16	328586
							Total	30575745	19
							Dunnett's multiple comparisons test	Mean Diff.	95.00% CI of diff.	Below threshold?	Summary	Adjusted P Value	A-?
							siCtrl + PBS vs. siALDOA + PBS	-2302	-3242 to -1362	Yes	****	<0.0001	B	siALDOA + PBS
							siCtrl + PBS vs. siCtrl + 2-DG	622.3	-317.6 to 1562	No	ns	0.2411	C	siCtrl + 2-DG
							siCtrl + PBS vs. siALDOA + 2-DG	90.99	-848.9 to 1031	No	ns	0.9888	D	siALDOA + 2-DG
							Test details	Mean 1	Mean 2	Mean Diff.	SE of diff.	n1	n2	q	DF
							siCtrl + PBS vs. siALDOA + PBS	2193	4495	-2302	362.5	5	5	6.35	16
							siCtrl + PBS vs. siCtrl + 2-DG	2193	1571	622.3	362.5	5	5	1.716	16
							siCtrl + PBS vs. siALDOA + 2-DG	2193	2102	90.99	362.5	5	5	0.251	16

## Sheet: Fig. 4
Fig. 4b
	Quantification of FA assembly rate
	Exp #	siCtrl	siPFK
	1	0.032417	0.04354		Mann Whitney test
	1	0.037038	0.027218		P value	0.0047
	1	0.043934	0.026595		Exact or approximate P value?	Exact
	1	0.033311	0.028343		P value summary	**
	1	0.036149	0.030519		Significantly different (P < 0.05)?	Yes
	1		0.035402		One- or two-tailed P value?	Two-tailed
	1		0.027444		Sum of ranks in column A,B	1511 , 1190
	2	0.035582	0.02128		Mann-Whitney U	410
	2	0.032656	0.032704
	2	0.026871	0.027867
	2	0.029648	0.029747
	2	0.031027	0.029718
	2	0.027601	0.033589
	2	0.024714	0.023495
	2	0.035893	0.026893
	3	0.034407	0.039336
	3	0.022734	0.029779
	3	0.05164	0.039698
	3	0.028575	0.028555
	3	0.021251	0.008533
	3	0.028809	0.02718
	3	0.028478	0.032089
	3		0.022146
	4	0.022667	0.034108
	4	0.03639	0.022152
	4	0.019467	0.020177
	4	0.0388	0.026349
	4	0.035742	0.019
	4	0.029603	0.023878
	4		0.02264
	4		0.021284
	5	0.033666	0.033568
	5	0.028958	0.023976
	5	0.03639	0.027814
	5	0.020668	0.021976
	5	0.034078	0.026651
	5	0.040611	0.030644
	5	0.028095	0.02485
	5	0.040732	0.026915
	average	0.0320177	0.0276321
Fig. 4c
	Quantification of FA disassembly rate
	Exp #	siCtrl	siPFK
	1	0.023684	0.035174		Mann Whitney test
	1	0.031602	0.025577		P value	0.2941
	1	0.032339	0.025047		Exact or approximate P value?	Exact
	1	0.027787	0.023541		P value summary	ns
	1	0.03046	0.026674		Significantly different (P < 0.05)?	No
	1		0.031454		One- or two-tailed P value?	Two-tailed
	1		0.02244		Sum of ranks in column A,B	1354 , 1348
	2	0.028715	0.016756		Mann-Whitney U	567.5
	2	0.027692	0.030871
	2	0.022548	0.022501
	2	0.02098	0.020043
	2	0.025374	0.031839
	2	0.027421	0.030824
	2	0.021471	0.020902
	2	0.030758	0.027906
	3	0.021431	0.040797
	3	0.023901	0.025868
	3	0.035527	0.03298
	3	0.031601	0.030608
	3	0.017631	0.049333
	3	0.023387	0.019456
	3	0.027376	0.026674
	3		0.020937
	4	0.017204	0.034353
	4	0.029198	0.021291
	4	0.016576	0.021787
	4	0.025521	0.028629
	4	0.025134	0.020237
	4	0.034912	0.025374
	4		0.017416
	4		0.018937
	5	0.036199	0.030776
	5	0.021623	0.019572
	5	0.030045	0.024421
	5	0.019423	0.016296
	5	0.028559	0.018565
	5	0.029755	0.023138
	5	0.02063	0.01645
	5	0.029268	0.017243
	average	0.0263451	0.0254535
Fig. 4d
	Quantification of novel FAs formed over 4 h
	Exp #	siCtrl	siPFK
	1	133.708	61.4167		Mann Whitney test
	1	81.6583	72.025		P value	<0.0001
	1	144.208	31.6083		Exact or approximate P value?	Exact
	1	95.1917	60.65		P value summary	****
	1	73.6833	77.9		Significantly different (P < 0.05)?	Yes
	1	70.025	69.7917		One- or two-tailed P value?	Two-tailed
	1		91.85		Sum of ranks in column A,B	1822 , 1029
	1		45.6417		Mann-Whitney U	208.5
	2	114.258	70.4083
	2	130.083	88.45
	2	96.375	96.375
	2	130.892	54.15
	2	172.325	84
	2	149.358	88.5417
	2	192.358	51.7333
	2	66.1083	99.575
	3	140.525	138.175
	3	119.983	103.992
	3	126.808	57.9083
	3	242.95	59.0167
	3	89.25	33.725
	3	118.475	60.3083
	3	236.792	82.1583
	3		48.475
	4	103.892	68.9583
	4	69.3	119.833
	4	117.817	98.575
	4	128.142	97.3417
	4	137.933	30.25
	4	181.3	99.825
	4		84.1417
	4		66.6917
	5	86.1833	28.825
	5	137.158	36.2917
	5	63.9917	109.117
	5	99.925	37.4167
	5	79.9583	28.625
	5	71.8833	51.5
	5	104.125	42.8833
	5	114.608	51.2333
	average	120.607	69.4846
Fig. 4f
	Quantification of FA assembly rate
	Exp #	siCtrl	siALDOA
	1	0.018346	0.018462		Mann Whitney test
	1	0.024665	0.031626		P value	0.0178
	1	0.019517	0.027317		Exact or approximate P value?	Exact
	1	0.018346	0.02551		P value summary	*
	1	0.024694	0.028742		Significantly different (P < 0.05)?	Yes
	1	0.016224			One- or two-tailed P value?	Two-tailed
	1	0.024094			Sum of ranks in column A,B	1141 , 1487
	1	0.025179			Mann-Whitney U	438
	2	0.046889	0.044563
	2	0.025129	0.041134
	2	0.028598	0.039487
	2	0.043015	0.045854
	2	0.035757	0.039738
	2	0.031737	0.039206
	2	0.03579	0.038323
	2	0.042294
	3	0.036062	0.028649
	3	0.038392	0.039096
	3	0.035736	0.031741
	3	0.026628	0.021051
	3	0.035766	0.052644
	3	0.032614	0.044651
	3	0.041249	0.03513
	3		0.022885
	4	0.030563	0.039955
	4	0.028805	0.042883
	4	0.034684	0.035842
	4	0.037027	0.03817
	4	0.029426	0.040914
	4	0.035881	0.03773
	4	0.027513	0.038051
	5	0.028852	0.043021
	5	0.032242	0.044926
	5	0.037083	0.031165
	5	0.029064	0.032679
	5	0.033184	0.035474
	5	0.04012	0.030258
	5	0.032468	0.035038
	5		0.029508
	average	0.0314495	0.0357549
Fig. 4g
	Quantification of FA disassembly rate
	Exp #	siCtrl	siALDOA
	1	0.016673	0.017132		Mann Whitney test
	1	0.021225	0.026723		P value	0.0492
	1	0.015992	0.024381		Exact or approximate P value?	Exact
	1	0.016673	0.020771		P value summary	*
	1	0.022044	0.027247		Significantly different (P < 0.05)?	Yes
	1	0.014659			One- or two-tailed P value?	Two-tailed
	1	0.021704			Sum of ranks in column A,B	1176 , 1452
	1	0.021555			Mann-Whitney U	473
	2	0.028446	0.038529
	2	0.02419	0.031604
	2	0.023928	0.031549
	2	0.032141	0.0371
	2	0.028038	0.032046
	2	0.025697	0.032574
	2	0.026329	0.035484
	2	0.037529
	3	0.031979	0.025029
	3	0.038434	0.039358
	3	0.035771	0.026696
	3	0.015773	0.017884
	3	0.032166	0.038865
	3	0.027953	0.038575
	3	0.035379	0.024468
	3		0.019894
	4	0.026888	0.030138
	4	0.023978	0.030112
	4	0.024263	0.036488
	4	0.0327	0.035669
	4	0.027098	0.028902
	4	0.040233	0.029866
	4	0.03009	0.034518
	5	0.028182	0.032855
	5	0.033539	0.041132
	5	0.021586	0.026158
	5	0.019822	0.029887
	5	0.029578	0.027921
	5	0.03423	0.024223
	5	0.024656	0.029655
	5		0.023223
	average	0.0267871	0.0299045
Fig. 4h
	Quantification of novel FAs formed over 4 h
	Exp #	siCtrl	siALDOA
	1	138.85	180.783		Mann Whitney test
	1	172.35	154.508		P value	0.0061
	1	158.2	130.458		Exact or approximate P value?	Exact
	1	138.85	108.875		P value summary	**
	1	46.5417	144.658		Significantly different (P < 0.05)?	Yes
	1	92.9417			One- or two-tailed P value?	Two-tailed
	1	143			Sum of ranks in column A,B	1109 , 1519
	1	116.425			Mann-Whitney U	406
	2	52.175	89.9583
	2	26.2	77.3917
	2	55.5667	87.525
	2	81.7167	130.883
	2	91.075	95.8
	2	110.508	136.308
	2	84.6	135.4
	2	52.9429
	3	91.15	81.5083
	3	75	83.8667
	3	121.317	41.925
	3	96.675	21.6833
	3	76.0917	124.383
	3	71.6583	96.1
	3	48.7917	129.992
	3		66.4083
	4	118.475	155.325
	4	107.708	100.292
	4	104.333	141.917
	4	127.675	179.25
	4	112.633	129.075
	4	115.65	147.383
	4	105.442	144.708
	5	77.75	140.067
	5	70.675	92.3917
	5	58.5333	100.975
	5	86.0667	96.3833
	5	81.4167	135.642
	5	108	149.3
	5	70.1	124.4
	5		104.625
	average	94.2455	116.004

## Sheet: Fig. 5
Fig. 5b
	Quantification of protrusive area shown in Extended Data Fig. 6b
	Exp #	siCtrl	siPFK	siALDOA	siGAPDH			Ordinary one-way ANOVA
	1	549.068	467.029	2541.58	1219.39			ANOVA summary
	2	1055.22	484.369	2117.55	1181.18			F	23.86
	3	964.264	734.895	2899.13	1288.29			P value	<0.0001
	4	342.483	326.012	1431.78	542.011			P value summary	****
	5	974.636	476.453	2776.6	1004.13			Significant diff. among means (P < 0.05)?	Yes
								R squared	0.8173
	average	777.135	497.752	2353.33	1047
								Brown-Forsythe test
								F (DFn, DFd)	1.222 (3, 16)
								P value	0.3339
								P value summary	ns
								Are SDs significantly different (P < 0.05)?	No
								Bartlett's test
								Bartlett's statistic (corrected)	6.358
								P value	0.0954
								P value summary	ns
								Are SDs significantly different (P < 0.05)?	No
								ANOVA table	SS	DF	MS	F (DFn, DFd)	P value
								Treatment (between columns)	10108255	3	3369418	F (3, 16) = 23.86	P<0.0001
								Residual (within columns)	2259737	16	141234
								Total	12367992	19
								Dunnett's multiple comparisons test	Mean Diff.	95.00% CI of diff.	Below threshold?	Summary	Adjusted P Value	A-?
								siCtrl vs. siPFK	279.4	-336.8 to 895.6	No	ns	0.5203	B	siPFK
								siCtrl vs. siALDOA	-1576	-2192 to -960.0	Yes	****	<0.0001	C	siALDOA
								siCtrl vs. siGAPDH	-269.9	-886.1 to 346.3	No	ns	0.5458	D	siGAPDH
								Test details	Mean 1	Mean 2	Mean Diff.	SE of diff.	n1	n2	q	DF
								siCtrl vs. siPFK	777.1	497.8	279.4	237.7	5	5	1.175	16
								siCtrl vs. siALDOA	777.1	2353	-1576	237.7	5	5	6.631	16
								siCtrl vs. siGAPDH	777.1	1047	-269.9	237.7	5	5	1.135	16
Fig. 5d
	Quantification of cell spreading shown in c
	30 min	siCtrl	siPFK	siALDOA	siGAPDH			Ordinary one-way ANOVA
	Exp #							ANOVA summary
	1	209.435	162.402	209.46	192.372			F	30.29
	2	257.444	248.697	276.928	289.762			P value	<0.0001
	3	182.821	238.742	152.974	133.76			P value summary	****
	4	197.236	200.814	147.207	140.345			Significant diff. among means (P < 0.05)?	Yes
	5	284.484	248.716	460.698	151.804			R squared	0.8503
	average	226.284	219.874	249.453	181.609			Brown-Forsythe test
								F (DFn, DFd)	0.4932 (3, 16)
								P value	0.692
	60 min	siCtrl	siPFK	siALDOA	siGAPDH			P value summary	ns
	Exp #							Are SDs significantly different (P < 0.05)?	No
	1	631.579	459.564	859.96	464.479
	2	151.519	213.533	239.814	218.282			Bartlett's test
	3	576.438	388.813	577.319	659.647			Bartlett's statistic (corrected)	1.742
	4	456.53	593.157	640.058	594.22			P value	0.6276
	5	355.809	365.994	359.495	253.982			P value summary	ns
								Are SDs significantly different (P < 0.05)?	No
	average	434.375	404.212	535.329	438.122
								ANOVA table	SS	DF	MS	F (DFn, DFd)	P value
								Treatment (between columns)	13596285	3	4532095	F (3, 16) = 30.29	P<0.0001
	120 min	siCtrl	siPFK	siALDOA	siGAPDH			Residual (within columns)	2394311	16	149644
	Exp #							Total	15990596	19
	1	1380.88	810.957	2820.27	1385.25
	2	467.566	329.17	896.233	711.047			Dunnett's multiple comparisons test	Mean Diff.	95.00% CI of diff.	Below threshold?	Summary	Adjusted P Value	A-?
	3	1371.06	908.633	1892.83	1120.41			siCtrl vs. siPFK	395.4	-238.9 to 1030	No	ns	0.2822	B	siPFK
	4	1400.21	796.616	2217.44	1166.58			siCtrl vs. siALDOA	-1762	-2396 to -1127	Yes	****	<0.0001	C	siALDOA
	5	1097.14	1175.62	1592.99	666.806			siCtrl vs. siGAPDH	-125.4	-759.7 to 508.9	No	ns	0.9188	D	siGAPDH
	average	1143.37	804.2	1883.95	1010.02			Test details	Mean 1	Mean 2	Mean Diff.	SE of diff.	n1	n2	q	DF
								siCtrl vs. siPFK	1144	748.9	395.4	244.7	5	5	1.616	16
								siCtrl vs. siALDOA	1144	2906	-1762	244.7	5	5	7.2	16
	240 min	siCtrl	siPFK	siALDOA	siGAPDH			siCtrl vs. siGAPDH	1144	1270	-125.4	244.7	5	5	0.5124	16
	Exp #
	1	1342.06	814.91	3509.02	1343.67
	2	745.638	237.993	2803.25	1111.91
	3	1289.93	1086.18	2738.41	1505.73
	4	1440.49	1095.38	2161.53	1546.59
	5	903.254	509.943	3317.47	840.295
	average	1144.27	748.88	2905.93	1269.64
Fig. 5f
	Quantification of F1,6BP levels in knockdown cells
		1x kd	1x kd	2x kd	2x kd	2x kd		ANOVA summary
		siCtrl	siALDOA	siCtrl	siALDOA	siGAPDH		F	31.19
	Exp #							P value	<0,0001
	1	0.17	3.33	0.22	6.75	0.22		P value summary	****
	2	0.1	2.03	0.14	6.49	0.28		Significant diff. among means (P < 0.05)?	Yes
	3	0.19	2.42	0.06	3.93	0.1		R squared	0.9258
	average	0.153333	2.59333	0.14	5.72333	0.2		Brown-Forsythe test
								F (DFn, DFd)	1,054 (4, 10)
								P value	0.4275
								P value summary	ns
								Are SDs significantly different (P < 0.05)?	No
								Bartlett's test
								Bartlett's statistic (corrected)
								P value
								P value summary
								Are SDs significantly different (P < 0.05)?
								ANOVA table	SS	DF	MS	F (DFn, DFd)	P value
								Treatment (between columns)	72.13	4	18.03	F (4, 10) = 31,19	P<0,0001
								Residual (within columns)	5.782	10	0.5782
								Total	77.91	14
								Tukey's multiple comparisons test	Mean Diff,	95,00% CI of diff,	Below threshold?	Summary	Adjusted P Value
								1xkd-siCtrl vs. 1xkd-siALDOA	-2.44	-4,483 to -0,3967	Yes	*	0.0186	A-B
								1xkd-siCtrl vs. 2xkd-siCtrl	0.01333	-2,030 to 2,057	No	ns	>0,9999	A-D
								1xkd-siCtrl vs. 2xkd-siALDOA	-5.57	-7,613 to -3,527	Yes	****	<0,0001	A-E
								1xkd-siCtrl vs. 2xkd-siGAPDH	-0.04667	-2,090 to 1,997	No	ns	>0,9999	A-F
								1xkd-siALDOA vs. 2xkd-siCtrl	2.453	0,4100 to 4,497	Yes	*	0.018	B-D
								1xkd-siALDOA vs. 2xkd-siALDOA	-3.13	-5,173 to -1,087	Yes	**	0.0036	B-E
								1xkd-siALDOA vs. 2xkd-siGAPDH	2.393	0,3500 to 4,437	Yes	*	0.0209	B-F
								2xkd-siCtrl vs. 2xkd-siALDOA	-5.583	-7,627 to -3,540	Yes	****	<0,0001	D-E
								2xkd-siCtrl vs. 2xkd-siGAPDH	-0.06	-2,103 to 1,983	No	ns	>0,9999	D-F
								2xkd-siALDOA vs. 2xkd-siGAPDH	5.523	3,480 to 7,567	Yes	****	<0,0001	E-F
								Test details	Mean 1	Mean 2	Mean Diff,	SE of diff,	n1	n2	q	DF
								1xkd-siCtrl vs. 1xkd-siALDOA	0.1533	2.593	-2.44	0.6209	3	3	5.558	10
								1xkd-siCtrl vs. 2xkd-siCtrl	0.1533	0.14	0.01333	0.6209	3	3	0.03037	10
								1xkd-siCtrl vs. 2xkd-siALDOA	0.1533	5.723	-5.57	0.6209	3	3	12.69	10
								1xkd-siCtrl vs. 2xkd-siGAPDH	0.1533	0.2	-0.04667	0.6209	3	3	0.1063	10
								1xkd-siALDOA vs. 2xkd-siCtrl	2.593	0.14	2.453	0.6209	3	3	5.588	10
								1xkd-siALDOA vs. 2xkd-siALDOA	2.593	5.723	-3.13	0.6209	3	3	7.13	10
								1xkd-siALDOA vs. 2xkd-siGAPDH	2.593	0.2	2.393	0.6209	3	3	5.452	10
								2xkd-siCtrl vs. 2xkd-siALDOA	0.14	5.723	-5.583	0.6209	3	3	12.72	10
								2xkd-siCtrl vs. 2xkd-siGAPDH	0.14	0.2	-0.06	0.6209	3	3	0.1367	10
								2xkd-siALDOA vs. 2xkd-siGAPDH	5.723	0.2	5.523	0.6209	3	3	12.58	10
Fig. 5g
	Quantification of cell area shown in h
		1x kd	1x kd	2x kd	2x kd	2x kd		Repeated measures ANOVA summary
		siCtrl	siALDOA	siCtrl	siALDOA	siGAPDH		Assume sphericity?	No
	Exp #							F	176.7
	1	1955.95	3316.81	2080.58	5405.79	2620.91		P value	0.0044
	2	1909.2	3156.99	1949.99	4725.02	2497.59		P value summary	**
	3	1826.61	3280.91	1944.27	5415.75	2374.45		Statistically significant (P < 0.05)?	Yes
								Geisser-Greenhouse's epsilon	0.266
	average	1897.26	3251.57	1991.61	5182.19	2497.65		R squared	0.9888
								Was the matching effective?
								F	2.102
								P value	0.1846
								P value summary	ns
								Is there significant matching (P < 0.05)?	No
								R squared	0.005849
								ANOVA table	SS	DF	MS	F (DFn, DFd)	P value
								Treatment (between columns)	21912073	4	5478018	F (1,064, 2,128) = 176,7	P=0,0044
								Individual (between rows)	130384	2	65192	F (2, 8) = 2,102	P=0,1846
								Residual (random)	248064	8	31008
								Total	22290521	14
								Tukey's multiple comparisons test	Mean Diff,	95,00% CI of diff,	Below threshold?	Summary	Adjusted P Value
								1xkd-siCtrl vs. 1xkd-siALDOA	-1354	-1814 to -894,9	Yes	**	0.0063	A-B
								1xkd-siCtrl vs. 2xkd-siCtrl	-94.36	-301,0 to 112,3	No	ns	0.2089	A-D
								1xkd-siCtrl vs. 2xkd-siALDOA	-3285	-5116 to -1454	Yes	*	0.0161	A-E
								1xkd-siCtrl vs. 2xkd-siGAPDH	-600.4	-864,6 to -336,2	Yes	*	0.0105	A-F
								1xkd-siALDOA vs. 2xkd-siCtrl	1260	957,9 to 1562	Yes	**	0.0018	B-D
								1xkd-siALDOA vs. 2xkd-siALDOA	-1931	-3329 to -532,0	Yes	*	0.0267	B-E
								1xkd-siALDOA vs. 2xkd-siGAPDH	753.9	161,5 to 1346	Yes	*	0.0313	B-F
								2xkd-siCtrl vs. 2xkd-siALDOA	-3191	-4822 to -1559	Yes	*	0.0137	D-E
								2xkd-siCtrl vs. 2xkd-siGAPDH	-506	-798,3 to -213,8	Yes	*	0.0172	D-F
								2xkd-siALDOA vs. 2xkd-siGAPDH	2685	836,1 to 4533	Yes	*	0.0242	E-F
								Test details	Mean 1	Mean 2	Mean Diff,	SE of diff,	n1	n2	q	DF
								1xkd-siCtrl vs. 1xkd-siALDOA	1897	3252	-1354	59.7	3	3	32.08	2
								1xkd-siCtrl vs. 2xkd-siCtrl	1897	1992	-94.36	26.86	3	3	4.968	2
								1xkd-siCtrl vs. 2xkd-siALDOA	1897	5182	-3285	238	3	3	19.52	2
								1xkd-siCtrl vs. 2xkd-siGAPDH	1897	2498	-600.4	34.34	3	3	24.73	2
								1xkd-siALDOA vs. 2xkd-siCtrl	3252	1992	1260	39.26	3	3	45.39	2
								1xkd-siALDOA vs. 2xkd-siALDOA	3252	5182	-1931	181.8	3	3	15.02	2
								1xkd-siALDOA vs. 2xkd-siGAPDH	3252	2498	753.9	76.99	3	3	13.85	2
								2xkd-siCtrl vs. 2xkd-siALDOA	1992	5182	-3191	212	3	3	21.28	2
								2xkd-siCtrl vs. 2xkd-siGAPDH	1992	2498	-506	37.99	3	3	18.84	2
								2xkd-siALDOA vs. 2xkd-siGAPDH	5182	2498	2685	240.2	3	3	15.8	2
Fig. 5i
	Quantification of FBP levels
		Immobile	Migrating	Spreading				ANOVA summary
	Exp #							F	256.6
	1	0.62	2.02	5.07				P value	<0,0001
	2	0.58	1.51	5.85				P value summary	****
	3	0.64	1.81	5.37				Significant diff. among means (P < 0.05)?	Yes
								R squared	0.9884
	average	0.613333	1.78	5.43
								Brown-Forsythe test
								F (DFn, DFd)	1,596 (2, 6)
								P value	0.2781
								P value summary	ns
								Are SDs significantly different (P < 0.05)?	No
								Bartlett's test
								Bartlett's statistic (corrected)
								P value
								P value summary
								Are SDs significantly different (P < 0.05)?
								ANOVA table	SS	DF	MS	F (DFn, DFd)	P value
								Treatment (between columns)	37.88	2	18.94	F (2, 6) = 256,6	P<0,0001
								Residual (within columns)	0.4429	6	0.07381
								Total	38.33	8
								Tukey's multiple comparisons test	Mean Diff,	95,00% CI of diff,	Below threshold?	Summary	Adjusted P Value
								Immobile vs. Migrating	-1.167	-1,847 to -0,4860	Yes	**	0.0046	A-B
								Immobile vs. Spreading	-4.817	-5,497 to -4,136	Yes	****	<0,0001	A-C
								Migrating vs. Spreading	-3.65	-4,331 to -2,969	Yes	****	<0,0001	B-C
								Test details	Mean 1	Mean 2	Mean Diff,	SE of diff,	n1	n2	q	DF
								Immobile vs. Migrating	0.6133	1.78	-1.167	0.2218	3	3	7.438	6
								Immobile vs. Spreading	0.6133	5.43	-4.817	0.2218	3	3	30.71	6
								Migrating vs. Spreading	1.78	5.43	-3.65	0.2218	3	3	23.27	6

## Sheet: Fig. 6
Fig. 6a
	Peptide response of Rac1 (aa 6-16) to FBP
	FBP concentration (μM)	Peptide quantity
	0	0.811722
	78.125	0.648209
	156.25	0.691982
	312.5	0.49541
	625	0.356482
	1250	0.268861
	2500	0.091127
	5000	0.011038
Fig. 6c
	Quantification of GTP-Rac1/total Rac1
	Exp #	siCtrl	siALDOA				One sample t test	siALDOA
	1	1	1.27484				t, df	t=2.932, df=5
	2	1	1.32781				P value (two tailed)	0.0326
	3	1	2.6088				P value summary	*
	4	1	3.69198				Significant (alpha=0.05)?	Yes
	5	1	1.74444
	6	1	1.94902
	average	1	2.09948
Fig. 6e
	FBP concentrations							siCtrl	siRAC1	siALDOA	siRAC1 + siALDOA
	Exp #	siCtrl	siALDOA	siALDOA	siRAC1 + siALDOA		One sample t test	Sample difference has zero SD
	1	1	1.52513	18.0815	17.8638		t, df		t=2,288, df=2	t=5,962, df=2	t=2,838, df=2
	2	1	1.16537	12.7011	5.24352		P value (two tailed)		0.1494	0.027	0.105
	3	1	1.15034	22.4014	10.9546		P value summary		ns	*	ns
							Significant (alpha=0.05)?		No	Yes	No
	average	1	1.28028	17.728	11.354
Fig. 6g
	Quantification of FAs/cell shown in Fig 6f
	Exp #	siCtrl	siRAC1	siALDOA	siRAC1 + siALDOA		Ordinary one-way ANOVA
	1	40.9875	30.746	84.7847	49.0352		ANOVA summary
	2	34.1743	21.6772	59.9306	28.4181		F	27.88
	3	38.7855	24.9332	102.028	45.0028		P value	<0.0001
	4	38.9659	16.8325	70.0417	30.2945		P value summary	****
	5	42.2032	19.5908	69.9097	37.9355		Significant diff. among means (P < 0.05)?	Yes
							R squared	0.8394
	average	39.0233	22.7559	77.3389	38.1372
							Brown-Forsythe test
							F (DFn, DFd)	1.622 (3, 16)
							P value	0.2236
							P value summary	ns
							Are SDs significantly different (P < 0.05)?	No
							Bartlett's test
							Bartlett's statistic (corrected)	9.839
							P value	0.02
							P value summary	*
							Are SDs significantly different (P < 0.05)?	Yes
							ANOVA table	SS	DF	MS	F (DFn, DFd)	P value
							Treatment (between columns)	8108	3	2703	F (3, 16) = 27.88	P<0.0001
							Residual (within columns)	1551	16	96.92
							Total	9658	19
							Dunnett's multiple comparisons test	Mean Diff.	95.00% CI of diff.	Below threshold?	Summary	Adjusted P Value	A-?
							siCtrl vs. siRAC1	16.27	0.1247 to 32.41	Yes	*	0.0481	B	siRAC1
							siCtrl vs. siALDOA	-38.32	-54.46 to -22.17	Yes	****	<0.0001	C	siALDOA
							siCtrl vs. siRAC1 + siALDOA	0.8861	-15.26 to 17.03	No	ns	0.9979	D	siRAC1 + siALDOA
							Test details	Mean 1	Mean 2	Mean Diff.	SE of diff.	n1	n2	q	DF
							siCtrl vs. siRAC1	39.02	22.76	16.27	6.227	5	5	2.613	16
							siCtrl vs. siALDOA	39.02	77.34	-38.32	6.227	5	5	6.154	16
							siCtrl vs. siRAC1 + siALDOA	39.02	38.14	0.8861	6.227	5	5	0.1423	16
Fig. 6h
	Quantification of cell area shown in Figure 6f
	Exp #	siCtrl	siRAC1	siALDOA	siRAC1 + siALDOA		Ordinary one-way ANOVA
	1	2380.8	1794.6	5543.15	2594.09		ANOVA summary
	2	2244.72	1484.75	5285.63	2281.95		F	357.8
	3	1733.22	1275.17	5557.12	2351.69		P value	<0.0001
	4	1992.08	1441.84	5370.79	2199.22		P value summary	****
	5	2118.18	1129.43	5279.36	2116.66		Significant diff. among means (P < 0.05)?	Yes
							R squared	0.9853
	average	2093.8	1425.16	5407.21	2308.72
							Brown-Forsythe test
							F (DFn, DFd)	0.3928 (3, 16)
							P value	0.7598
							P value summary	ns
							Are SDs significantly different (P < 0.05)?	No
							Bartlett's test
							Bartlett's statistic (corrected)	1.668
							P value	0.644
							P value summary	ns
							Are SDs significantly different (P < 0.05)?	No
							ANOVA table	SS	DF	MS	F (DFn, DFd)	P value
							Treatment (between columns)	47137469	3	15712490	F (3, 16) = 357.8	P<0.0001
							Residual (within columns)	702660	16	43916
							Total	47840128	19
							Dunnett's multiple comparisons test	Mean Diff.	95.00% CI of diff.	Below threshold?	Summary	Adjusted P Value	A-?
							siCtrl vs. siRAC1	668.6	325.0 to 1012	Yes	***	0.0003	B	siRAC1
							siCtrl vs. siALDOA	-3313	-3657 to -2970	Yes	****	<0.0001	C	siALDOA
							siCtrl vs. siRAC1 + siALDOA	-214.9	-558.5 to 128.7	No	ns	0.2799	D	siRAC1 + siALDOA
							Test details	Mean 1	Mean 2	Mean Diff.	SE of diff.	n1	n2	q	DF
							siCtrl vs. siRAC1	2094	1425	668.6	132.5	5	5	5.045	16
							siCtrl vs. siALDOA	2094	5407	-3313	132.5	5	5	25	16
							siCtrl vs. siRAC1 + siALDOA	2094	2309	-214.9	132.5	5	5	1.622	16
Fig. 6i
	Quantification of FAs/cell shown in Extended Data Figure 7f
	siALDOA:	-	-	+	+		Ordinary one-way ANOVA
	Exp #	eGFP	Rac1-T17N	eGFP	Rac1-T17N		ANOVA summary
	1	27.6143	20.0346	95.4375	36.1528		F	51.77
	2	28.3435	16.2284	63.9694	48.1915		P value	<0.0001
	3	29.9958	15.997	78.9722	36.1568		P value summary	****
	4	32.0354	27.1375	66.3417	45.9981		Significant diff. among means (P < 0.05)?	Yes
	5	35.0926	25.93	78.7	45.5333		R squared	0.9066
	average	30.6163	21.0655	76.6842	42.4065		Brown-Forsythe test
							F (DFn, DFd)	1.587 (3, 16)
							P value	0.2316
							P value summary	ns
							Are SDs significantly different (P < 0.05)?	No
							Bartlett's test
							Bartlett's statistic (corrected)	7.469
							P value	0.0584
							P value summary	ns
							Are SDs significantly different (P < 0.05)?	No
							ANOVA table	SS	DF	MS	F (DFn, DFd)	P value
							Treatment (between columns)	8845	3	2948	F (3, 16) = 51.77	P<0.0001
							Residual (within columns)	911.2	16	56.95
							Total	9757	19
							Dunnett's multiple comparisons test	Mean Diff.	95.00% CI of diff.	Below threshold?	Summary	Adjusted P Value	A-?
							siCtrl +GFP vs. siCtrl + T17N	9.551	-2.823 to 21.92	No	ns	0.1497	B	siCtrl + T17N
							siCtrl +GFP vs. siALDOA + GFP	-46.07	-58.44 to -33.69	Yes	****	<0.0001	C	siALDOA + GFP
							siCtrl +GFP vs. siALDOA + T17N	-11.79	-24.16 to 0.5839	No	ns	0.0633	D	siALDOA + T17N
							Test details	Mean 1	Mean 2	Mean Diff.	SE of diff.	n1	n2	q	DF
							siCtrl +GFP vs. siCtrl + T17N	30.62	21.07	9.551	4.773	5	5	2.001	16
							siCtrl +GFP vs. siALDOA + GFP	30.62	76.68	-46.07	4.773	5	5	9.652	16
							siCtrl +GFP vs. siALDOA + T17N	30.62	42.41	-11.79	4.773	5	5	2.47	16
Fig. 6j
	Quantification of cell area shown in Extended Data Figure 7f
	siALDOA:	-	-	+	+		Ordinary one-way ANOVA
	Exp #	eGFP	Rac1-T17N	eGFP	Rac1-T17N		ANOVA summary
	1	2195.34	1563.99	6077.8	2523.48		F	30.99
	2	1849.99	1377.7	3920.59	2374.72		P value	<0.0001
	3	2015.26	1554.38	4877.56	2755.74		P value summary	****
	4	2002.92	1873.75	3910.76	2617.13		Significant diff. among means (P < 0.05)?	Yes
	5	2194.83	1686.76	4842.43	3897.68		R squared	0.8532
	average	2051.67	1611.32	4725.83	2833.75		Brown-Forsythe test
							F (DFn, DFd)	1.869 (3, 16)
							P value	0.1756
							P value summary	ns
							Are SDs significantly different (P < 0.05)?	No
							Bartlett's test
							Bartlett's statistic (corrected)	13.44
							P value	0.0038
							P value summary	**
							Are SDs significantly different (P < 0.05)?	Yes
							ANOVA table	SS	DF	MS	F (DFn, DFd)	P value
							Treatment (between columns)	28413969	3	9471323	F (3, 16) = 30.99	P<0.0001
							Residual (within columns)	4889259	16	305579
							Total	33303227	19
							Dunnett's multiple comparisons test	Mean Diff.	95.00% CI of diff.	Below threshold?	Summary	Adjusted P Value	A-?
							siCtrl +GFP vs. siCtrl + T17N	440.4	-466.1 to 1347	No	ns	0.4683	B	siCtrl + T17N
							siCtrl +GFP vs. siALDOA + GFP	-2674	-3581 to -1768	Yes	****	<0.0001	C	siALDOA + GFP
							siCtrl +GFP vs. siALDOA + T17N	-782.1	-1688 to 124.3	No	ns	0.0981	D	siALDOA + T17N
							Test details	Mean 1	Mean 2	Mean Diff.	SE of diff.	n1	n2	q	DF
							siCtrl +GFP vs. siCtrl + T17N	2052	1611	440.4	349.6	5	5	1.26	16
							siCtrl +GFP vs. siALDOA + GFP	2052	4726	-2674	349.6	5	5	7.649	16
							siCtrl +GFP vs. siALDOA + T17N	2052	2834	-782.1	349.6	5	5	2.237	16
Fig. 6k
	Quantification of FAs/cell shown in Extended Data Figure 7g
	siPFK	-	-	+	+		Ordinary one-way ANOVA
	Exp #	eGFP	Rac1-Q61L	eGFP	Rac1-Q61L		ANOVA summary
	1	25.1952	31.303	11.0472	35.5151		F	14.09
	2	22.0691	49.1111	17.409	42.7361		P value	<0.0001
	3	47.87	69.4	14.5168	39.2417		P value summary	****
	4	42.8	49.9	12.1987	39.5556		Significant diff. among means (P < 0.05)?	Yes
	5	42.0783	66.6296	12.81	40.8426		R squared	0.7254
	average	36.0025	53.2688	13.5963	39.5782		Brown-Forsythe test
							F (DFn, DFd)	2.450 (3, 16)
							P value	0.1011
							P value summary	ns
							Are SDs significantly different (P < 0.05)?	No
							Bartlett's test
							Bartlett's statistic (corrected)	14.97
							P value	0.0018
							P value summary	**
							Are SDs significantly different (P < 0.05)?	Yes
							ANOVA table	SS	DF	MS	F (DFn, DFd)	P value
							Treatment (between columns)	4062	3	1354	F (3, 16) = 14.09	P<0.0001
							Residual (within columns)	1537	16	96.09
							Total	5599	19
							Dunnett's multiple comparisons test	Mean Diff.	95.00% CI of diff.	Below threshold?	Summary	Adjusted P Value	A-?
							siCtrl + GFP vs. siCtrl + Rac1-Q61L	-17.27	-33.34 to -1.193	Yes	*	0.0342	B	siCtrl + Rac1-Q61L
							siCtrl + GFP vs. siPFK + GFP	22.41	6.333 to 38.48	Yes	**	0.0063	C	siPFK + GFP
							siCtrl + GFP vs. siPFK + Rac1-Q61L	-3.576	-19.65 to 12.50	No	ns	0.8904	D	siPFK + Rac1-Q61L
							Test details	Mean 1	Mean 2	Mean Diff.	SE of diff.	n1	n2	q	DF
							siCtrl + GFP vs. siCtrl + Rac1-Q61L	36	53.27	-17.27	6.2	5	5	2.785	16
							siCtrl + GFP vs. siPFK + GFP	36	13.6	22.41	6.2	5	5	3.614	16
							siCtrl + GFP vs. siPFK + Rac1-Q61L	36	39.58	-3.576	6.2	5	5	0.5768	16
Fig. 6l
	Quantification of cell area in Extended Data Figure 7g
	siPFK	-	-	+	+		Ordinary one-way ANOVA
	Exp #	eGFP	Rac1-Q61L	eGFP	Rac1-Q61L		ANOVA summary
	1	2063.01	3659.94	1357.54	2909.36		F	59.38
	2	2011.97	3912.86	1413.23	3135.62		P value	<0.0001
	3	1937.4	5239.27	1132.05	3753.53		P value summary	****
	4	2013.63	3711.05	1052.58	3060.78		Significant diff. among means (P < 0.05)?	Yes
	5	2134.84	4462.56	1231.78	3303.17		R squared	0.9176
	average	2032.17	4197.13	1237.44	3232.49		Brown-Forsythe test
							F (DFn, DFd)	1.985 (3, 16)
							P value	0.1569
							P value summary	ns
							Are SDs significantly different (P < 0.05)?	No
							Bartlett's test
							Bartlett's statistic (corrected)	15.69
							P value	0.0013
							P value summary	**
							Are SDs significantly different (P < 0.05)?	Yes
							ANOVA table	SS	DF	MS	F (DFn, DFd)	P value
							Treatment (between columns)	25537511	3	8512504	F (3, 16) = 59.38	P<0.0001
							Residual (within columns)	2293784	16	143362
							Total	27831295	19
							Dunnett's multiple comparisons test	Mean Diff.	95.00% CI of diff.	Below threshold?	Summary	Adjusted P Value	A-?
							siCtrl + GFP vs. siCtrl + Rac1-Q61L	-2165	-2786 to -1544	Yes	****	<0.0001	B	siCtrl + Rac1-Q61L
							siCtrl + GFP vs. siPFK + GFP	794.7	173.9 to 1416	Yes	*	0.0116	C	siPFK + GFP
							siCtrl + GFP vs. siPFK + Rac1-Q61L	-1200	-1821 to -579.5	Yes	***	0.0004	D	siPFK + Rac1-Q61L
							Test details	Mean 1	Mean 2	Mean Diff.	SE of diff.	n1	n2	q	DF
							siCtrl + GFP vs. siCtrl + Rac1-Q61L	2032	4197	-2165	239.5	5	5	9.041	16
							siCtrl + GFP vs. siPFK + GFP	2032	1237	794.7	239.5	5	5	3.319	16
							siCtrl + GFP vs. siPFK + Rac1-Q61L	2032	3232	-1200	239.5	5	5	5.012	16

## Sheet: Fig. 7
Fig. 7b
	Quantification of protrusive area shown in Extended Data Fig. 8
	Exp #	siCtrl	siRAC1	siALDOA	siRAC1 + siALDOA		Ordinary one-way ANOVA
	1	523.817	357.38	1430.96	971.06		ANOVA summary
	2	569.15	571.687	1942.68	1009.19		F	30.96
	3	592.441	521.118	1612.5	901.634		P value	<0.0001
	4	952.101	492.193	2456.76	969.931		P value summary	****
	5	654.3	453.326	2389.56	1403.06		Significant diff. among means (P < 0.05)?	Yes
							R squared	0.8531
	average	658.362	479.141	1966.49	1050.97
							Brown-Forsythe test
							F (DFn, DFd)	3.648 (3, 16)
							P value	0.0354
							P value summary	*
							Are SDs significantly different (P < 0.05)?	Yes
							Bartlett's test
							Bartlett's statistic (corrected)	10.04
							P value	0.0182
							P value summary	*
							Are SDs significantly different (P < 0.05)?	Yes
							ANOVA table	SS	DF	MS	F (DFn, DFd)	P value
							Treatment (between columns)	6593562	3	2197854	F (3, 16) = 30.96	P<0.0001
							Residual (within columns)	1135683	16	70980
							Total	7729245	19
							Dunnett's multiple comparisons test	Mean Diff.	95.00% CI of diff.	Below threshold?	Summary	Adjusted P Value	A-?
							siCtrl vs. siRAC1	179.2	-257.6 to 616.1	No	ns	0.5925	B	siRAC1
							siCtrl vs. siALDOA	-1308	-1745 to -871.3	Yes	****	<0.0001	C	siALDOA
							siCtrl vs. siRAC1 + siALDOA	-392.6	-829.5 to 44.23	No	ns	0.0825	D	siRAC1 + siALDOA
							Test details	Mean 1	Mean 2	Mean Diff.	SE of diff.	n1	n2	q	DF
							siCtrl vs. siRAC1	658.4	479.1	179.2	168.5	5	5	1.064	16
							siCtrl vs. siALDOA	658.4	1966	-1308	168.5	5	5	7.763	16
							siCtrl vs. siRAC1 + siALDOA	658.4	1051	-392.6	168.5	5	5	2.33	16
Fig. 7d
	Quantification of cell spreading shown in 7c
	30 min	siCtrl	siRAC1	siALDOA	siRAC1 + siALDOA		Ordinary one-way ANOVA
	Exp #						ANOVA summary
	1	224.04	246.515	347.74	365.161		F	24.99
	2	188.947	166.476	271.655	180.758		P value	<0.0001
	3	252.034	135.805	192.446	190.489		P value summary	****
	4	245.015	317.368	316.352	189.901		Significant diff. among means (P < 0.05)?	Yes
	5	251.552	247.012	268.851	235.222		R squared	0.8241
	average	232.318	222.635	279.409	232.306		Brown-Forsythe test
							F (DFn, DFd)	3.075 (3, 16)
							P value	0.0576
	60 min	siCtrl	siRAC1	siALDOA	siRAC1 + siALDOA		P value summary	ns
	Exp #						Are SDs significantly different (P < 0.05)?	No
	1	333.522	237.168	560.136	303.038
	2	370.424	231.304	445.252	237.911		Bartlett's test
	3	441.82	283.004	478.89	313.439		Bartlett's statistic (corrected)	13.57
	4	392.621	249.107	533.305	325.296		P value	0.0036
	5	601.283	280.37	742.866	313.837		P value summary	**
							Are SDs significantly different (P < 0.05)?	Yes
	average	427.934	256.19	552.09	298.704
							ANOVA table	SS	DF	MS	F (DFn, DFd)	P value
							Treatment (between columns)	22602528	3	7534176	F (3, 16) = 24.99	P<0.0001
	120 min	siCtrl	siRAC1	siALDOA	siRAC1 + siALDOA		Residual (within columns)	4822897	16	301431
	Exp #						Total	27425425	19
	1	608.791	331.807	3263.81
	2	639.496	307.863	2140.79	623.003		Dunnett's multiple comparisons test	Mean Diff.	95.00% CI of diff.	Below threshold?	Summary	Adjusted P Value	A-?
	3	548.788	363.951	1425.26	646.035		siCtrl vs. siRAC1	261.4	-638.9 to 1162	No	ns	0.7944	B	siRAC1
	4	712.653	416.824	2036.49	609.648		siCtrl vs. siALDOA	-2435	-3335 to -1535	Yes	****	<0.0001	C	siALDOA
	5	771.496	432.046	2245.2	766.352		siCtrl vs. siRAC1 + siALDOA	-364.2	-1264 to 536.1	No	ns	0.6024	D	siRAC1 + siALDOA
	average	656.245	370.498	2222.31	661.259		Test details	Mean 1	Mean 2	Mean Diff.	SE of diff.	n1	n2	q	DF
							siCtrl vs. siRAC1	850.6	589.2	261.4	347.2	5	5	0.7527	16
							siCtrl vs. siALDOA	850.6	3286	-2435	347.2	5	5	7.013	16
	240 min	siCtrl	siRAC1	siALDOA	siRAC1 + siALDOA		siCtrl vs. siRAC1 + siALDOA	850.6	1215	-364.2	347.2	5	5	1.049	16
	Exp #
	1	697.576	480.028	3972.94	1132.62
	2	671.396	478.342	2561.51	1137.72
	3	570.945	638.215	1979.46	805.673
	4	1195.91	558.697	3612.36	1148.17
	5	1117.12	790.868	4302.32	1849.56
	average	850.59	589.23	3285.72	1214.75
Fig. 7f
	Quantification of cell spreading shown in 7e
	120 min	0 mM	1 mM				Unpaired t test
	Exp #						Column B	1 mM
	1	448.465	1311.61				vs.	vs,
	2	538.351	1174.43				Column A	0 mM
	3	422.029	1037.01
							Unpaired t test
							P value	0.0012
							P value summary	**
							Significantly different (P < 0.05)?	Yes
							One- or two-tailed P value?	Two-tailed
							t, df	t=8,125, df=4
							How large is the effect?
							Mean of column A	469.6
							Mean of column B	1174
							Difference between means (B - A) ± SEM	704,7 ± 86,74
							95% confidence interval	463,9 to 945,6
							R squared (eta squared)	0.9429
							F test to compare variances
							F, DFn, Dfd	5,070, 2, 2
							P value	0.3295
							P value summary	ns
							Significantly different (P < 0.05)?	No
							Data analyzed
							Sample size, column A	3
							Sample size, column B	3
Fig. 7h
	Quantification of Rac1 activity based on blots like shown in 7g						One sample t test
	120 min	0 mM	1 mM					1 mM
	Exp #						Theoretical mean	1
	1	1	2.33606				Actual mean	2.052
	2	1	1.77654				Number of values	3
	3	1	2.04479
							One sample t test
							t, df	t=6,514, df=2
							P value (two tailed)	0.0228
							P value summary	*
							Significant (alpha=0.05)?	Yes
							How large is the effect?
							Discrepancy	1.052
							SD of discrepancy	0.2798
							SEM of discrepancy	0.1616
							95% confidence interval	0,3573 to 1,748
							R squared (partial eta squared)	0.955

## Sheet: Fig. 8
Fig. 8a
	Peptide response of RCC2 (aa 110-120) to FBP
	FBP concentration (μM)	Peptide quantity
	0	0.823799
	78.125	0.597299
	156.25	0.214505
	312.5	0.391548
	625	0.220404
	1250	0.296618
	2500	0.199517
	5000	0.270376
Fig. 8c
	Peptide response of RCC2 (aa 454-470) to FBP			Peptide response of RCC2 (aa 55-67) to FBP			Peptide response of RCC2 (aa 57-68) to FBP
	FBP concentration (μM)	Peptide quantity		FBP concentration (μM)	Peptide quantity		FBP concentration (μM)	Peptide quantity
	0	0.20556		0	0.11721		0	0.224299
	78	0.158585		78	0.330264		78	0.450955
	156	0.225016		156	0.388579		156	0.524265
	312.5	0.374605		312.5	0.488695		312.5	0.641152
	625	0.513387		625	0.561231		625	0.534157
	1250	0.789249		1250	0.800263		1250	0.85109
Fig. 8f
	Quantification of FAs/cell shown in Fig 8e
	Exp #	siCtrl	siRCC2 #1	siRCC2 #2			Ordinary one-way ANOVA
	1	35.0179	126.083	44.1806			ANOVA summary
	2	47.7482	85.9545	64.2083			F	26.14
	3	42.7722	112.035	74.9722			P value	<0.0001
	4	31.8417	89.5583	85.8667			P value summary	****
	5	40.6533	101.917	79.6833			Significant diff. among means (P < 0.05)?	Yes
							R squared	0.8133
	average	39.6067	103.11	69.7822
							Brown-Forsythe test
							F (DFn, DFd)	1.168 (2, 12)
							P value	0.3439
							P value summary	ns
							Are SDs significantly different (P < 0.05)?	No
							Bartlett's test
							Bartlett's statistic (corrected)	3.286
							P value	0.1934
							P value summary	ns
							Are SDs significantly different (P < 0.05)?	No
							ANOVA table	SS	DF	MS	F (DFn, DFd)	P value
							Treatment (between columns)	10090	2	5045	F (2, 12) = 26.14	P<0.0001
							Residual (within columns)	2316	12	193
							Total	12406	14
							Dunnett's multiple comparisons test	Mean Diff.	95.00% CI of diff.	Below threshold?	Summary	Adjusted P Value	A-?
							siCtrl vs. siRCC2 #1	-63.5	-85.49 to -41.52	Yes	****	<0.0001	B	siRCC2 #1
							siCtrl vs. siRCC2 #2	-30.18	-52.16 to -8.189	Yes	**	0.0092	C	siRCC2 #2
							Test details	Mean 1	Mean 2	Mean Diff.	SE of diff.	n1	n2	q	DF
							siCtrl vs. siRCC2 #1	39.61	103.1	-63.5	8.786	5	5	7.228	12
							siCtrl vs. siRCC2 #2	39.61	69.78	-30.18	8.786	5	5	3.435	12
Fig. 8g
	Quantification of cell area shown in Figure 8e
	Exp #	siCtrl	siRCC2 #1	siRCC2 #2			Ordinary one-way ANOVA
	1	2121.87	7588.16	5782.15			ANOVA summary
	2	2208.03	6663.18	5635.34			F	30.09
	3	1903.16	6413.52	5198.14			P value	<0.0001
	4	1992.96	4145.44	5881.5			P value summary	****
	5	2286.82	4600.61	6299.97			Significant diff. among means (P < 0.05)?	Yes
							R squared	0.8338
	average	2102.57	5882.18	5759.42
							Brown-Forsythe test
							F (DFn, DFd)	4.074 (2, 12)
							P value	0.0446
							P value summary	*
							Are SDs significantly different (P < 0.05)?	Yes
							Bartlett's test
							Bartlett's statistic (corrected)	14.42
							P value	0.0007
							P value summary	***
							Are SDs significantly different (P < 0.05)?	Yes
							ANOVA table	SS	DF	MS	F (DFn, DFd)	P value
							Treatment (between columns)	46121842	2	23060921	F (2, 12) = 30.09	P<0.0001
							Residual (within columns)	9196578	12	766382
							Total	55318420	14
							Dunnett's multiple comparisons test	Mean Diff.	95.00% CI of diff.	Below threshold?	Summary	Adjusted P Value	A-?
							siCtrl vs. siRCC2 #1	-3780	-5165 to -2394	Yes	****	<0.0001	B	siRCC2 #1
							siCtrl vs. siRCC2 #2	-3657	-5042 to -2271	Yes	****	<0.0001	C	siRCC2 #2
							Test details	Mean 1	Mean 2	Mean Diff.	SE of diff.	n1	n2	q	DF
							siCtrl vs. siRCC2 #1	2103	5882	-3780	553.7	5	5	6.826	12
							siCtrl vs. siRCC2 #2	2103	5759	-3657	553.7	5	5	6.605	12
Fig. 8i
	Quantification of FAs/cell shown in Extended Data Fig 9d
	Exp #	siCtrl	siRAC1	siRCC2	siRAC1 + siRCC2		Ordinary one-way ANOVA
	1	41.7783	26.6233	77	29.7042		ANOVA summary
	2	35.9726	25.2443	68.0667	32.19		F	87.42
	3	37.1917	25.9583	58.3667	28.6		P value	<0.0001
	4	35.9086	26.7078	67.7833	37.8659		P value summary	****
	5	39.3155	25.5764	75.55	24.1657		Significant diff. among means (P < 0.05)?	Yes
							R squared	0.9425
	average	37.0971	25.8717	67.4417	30.7054
							Brown-Forsythe test
							F (DFn, DFd)	2.309 (3, 16)
							P value	0.1153
							P value summary	ns
							Are SDs significantly different (P < 0.05)?	No
							Bartlett's test
							Bartlett's statistic (corrected)	15.02
							P value	0.0018
							P value summary	**
							Are SDs significantly different (P < 0.05)?	Yes
							ANOVA table	SS	DF	MS	F (DFn, DFd)	P value
							Treatment (between columns)	5736	3	1912	F (3, 16) = 87.42	P<0.0001
							Residual (within columns)	350	16	21.87
							Total	6086	19
							Dunnett's multiple comparisons test	Mean Diff.	95.00% CI of diff.	Below threshold?	Summary	Adjusted P Value	A-?
							siCtrl vs. siRAC1	12.01	4.343 to 19.68	Yes	**	0.0025	B	siRAC1
							siCtrl vs. siRCC2 #2	-31.32	-38.99 to -23.65	Yes	****	<0.0001	C	siRCC2 #2
							siCtrl vs. siRAC1 + siRCC2 #2	7.528	-0.1403 to 15.20	No	ns	0.0548	D	siRAC1 + siRCC2 #2
							Test details	Mean 1	Mean 2	Mean Diff.	SE of diff.	n1	n2	q	DF
							siCtrl vs. siRAC1	38.03	26.02	12.01	2.958	5	5	4.061	16
							siCtrl vs. siRCC2 #2	38.03	69.35	-31.32	2.958	5	5	10.59	16
							siCtrl vs. siRAC1 + siRCC2 #2	38.03	30.51	7.528	2.958	5	5	2.545	16
Fig. 8j
	Quantification of cell area shown in Extended Data Fig 9d
	Exp #	siCtrl	siRAC1	siRCC2	siRAC1 + siRCC2		Ordinary one-way ANOVA
	1	2035.44	1653.13	6574.06	1979.35		ANOVA summary
	2	2141.48	1358.12	5250.17	2085.9		F	148.1
	3	2226.97	1393.8	5178.37	2097.32		P value	<0.0001
	4	2107.7	1231.46	5472.86	2077.1		P value summary	****
	5	2330.2	1365.76	5021.93	1620.72		Significant diff. among means (P < 0.05)?	Yes
							R squared	0.9652
	average	2201.59	1337.29	5230.83	1970.26
							Brown-Forsythe test
							F (DFn, DFd)	1.065 (3, 16)
							P value	0.3916
							P value summary	ns
							Are SDs significantly different (P < 0.05)?	No
							Bartlett's test
							Bartlett's statistic (corrected)	13.12
							P value	0.0044
							P value summary	**
							Are SDs significantly different (P < 0.05)?	Yes
							ANOVA table	SS	DF	MS	F (DFn, DFd)	P value
							Treatment (between columns)	51619824	3	17206608	F (3, 16) = 148.1	P<0.0001
							Residual (within columns)	1859074	16	116192
							Total	53478898	19
							Dunnett's multiple comparisons test	Mean Diff.	95.00% CI of diff.	Below threshold?	Summary	Adjusted P Value	A-?
							siCtrl vs. siRAC1	767.9	209.0 to 1327	Yes	**	0.007	B	siRAC1
							siCtrl vs. siRCC2 #2	-3331	-3890 to -2772	Yes	****	<0.0001	C	siRCC2 #2
							siCtrl vs. siRAC1 + siRCC2 #2	196.3	-362.6 to 755.2	No	ns	0.6939	D	siRAC1 + siRCC2 #2
							Test details	Mean 1	Mean 2	Mean Diff.	SE of diff.	n1	n2	q	DF
							siCtrl vs. siRAC1	2168	1400	767.9	215.6	5	5	3.562	16
							siCtrl vs. siRCC2 #2	2168	5499	-3331	215.6	5	5	15.45	16
							siCtrl vs. siRAC1 + siRCC2 #2	2168	1972	196.3	215.6	5	5	0.9105	16
Fig. 8k
	Quantification of FAs/cell
	siALDOA	-	-	+	+		ANOVA summary
	Exp #	eGFP	eGFP-RCC2	eGFP	eGFP-RCC2		F	14.86
	1	31.175	24.1375	71.7727	43.3208		P value	<0,0001
	2	39.3556	34.9833	62.5833	53.5917		P value summary	****
	3	34.4684	31.5917	86.875	53.0347		Significant diff. among means (P < 0.05)?	Yes
	4	48.1313	35.6684	47.7778	41.435		R squared	0.7358
	5	40.8983	33.085	82.5333	61.7222
							Brown-Forsythe test
	average	38.8057	31.8932	70.3084	50.6209		F (DFn, DFd)	2,198 (3, 16)
							P value	0.128
							P value summary	ns
							Are SDs significantly different (P < 0.05)?	No
							Bartlett's test
							Bartlett's statistic (corrected)	6.06
							P value	0.1087
							P value summary	ns
							Are SDs significantly different (P < 0.05)?	No
							ANOVA table	SS	DF	MS	F (DFn, DFd)	P value
							Treatment (between columns)	4242	3	1414	F (3, 16) = 14,86	P<0,0001
							Residual (within columns)	1523	16	95.19
							Total	5765	19
							Tukey's multiple comparisons test	Mean Diff,	95,00% CI of diff,	Below threshold?	Summary	Adjusted P Value
							siCtrl +eGFP vs. siCtrl + eGFP-RCC2	6.913	-10,74 to 24,57	No	ns	0.6828	A-B
							siCtrl +eGFP vs. siALDOA + eGFP	-31.5	-49,16 to -13,85	Yes	***	0.0006	A-C
							siCtrl +eGFP vs. siALDOA + eGFP-RCC2	-11.82	-29,47 to 5,839	No	ns	0.261	A-D
							siCtrl + eGFP-RCC2 vs. siALDOA + eGFP	-38.42	-56,07 to -20,76	Yes	****	<0,0001	B-C
							siCtrl + eGFP-RCC2 vs. siALDOA + eGFP-RCC2	-18.73	-36,38 to -1,073	Yes	*	0.0357	B-D
							siALDOA + eGFP vs. siALDOA + eGFP-RCC2	19.69	2,033 to 37,34	Yes	*	0.0263	C-D
							Test details	Mean 1	Mean 2	Mean Diff,	SE of diff,	n1	n2	q	DF
							siCtrl +eGFP vs. siCtrl + eGFP-RCC2	38.81	31.89	6.913	6.171	5	5	1.584	16
							siCtrl +eGFP vs. siALDOA + eGFP	38.81	70.31	-31.5	6.171	5	5	7.22	16
							siCtrl +eGFP vs. siALDOA + eGFP-RCC2	38.81	50.62	-11.82	6.171	5	5	2.708	16
							siCtrl + eGFP-RCC2 vs. siALDOA + eGFP	31.89	70.31	-38.42	6.171	5	5	8.804	16
							siCtrl + eGFP-RCC2 vs. siALDOA + eGFP-RCC2	31.89	50.62	-18.73	6.171	5	5	4.292	16
							siALDOA + eGFP vs. siALDOA + eGFP-RCC2	70.31	50.62	19.69	6.171	5	5	4.512	16
Fig. 8l
	Quantification of cell area
	siALDOA	-	-	+	+		ANOVA summary
	Exp #	eGFP	eGFP-RCC2	eGFP	eGFP-RCC2		F	26.33
	1	1539.57	1373.09	3021.36	2080.12		P value	<0,0001
	2	1893.29	1631.6	3796.09	2396.35		P value summary	****
	3	1903.24	1828.65	4491.92	3105.87		Significant diff. among means (P < 0.05)?	Yes
	4	2345.02	1788.54	3414.6	2184.24		R squared	0.8316
	5	2077.02	1743.86	4156.14	2900.1
							Brown-Forsythe test
	average	1951.63	1673.15	3776.02	2533.34		F (DFn, DFd)	1,809 (3, 16)
							P value	0.1861
							P value summary	ns
							Are SDs significantly different (P < 0.05)?	No
							Bartlett's test
							Bartlett's statistic (corrected)	4.795
							P value	0.1874
							P value summary	ns
							Are SDs significantly different (P < 0.05)?	No
							ANOVA table	SS	DF	MS	F (DFn, DFd)	P value
							Treatment (between columns)	13063258	3	4354419	F (3, 16) = 26,33	P<0,0001
							Residual (within columns)	2646163	16	165385
							Total	15709421	19
							Tukey's multiple comparisons test	Mean Diff,	95,00% CI of diff,	Below threshold?	Summary	Adjusted P Value
							siCtrl +eGFP vs. siCtrl + eGFP-RCC2	278.5	-457,4 to 1014	No	ns	0.7046	A-B
							siCtrl +eGFP vs. siALDOA + eGFP	-1824	-2560 to -1089	Yes	****	<0,0001	A-C
							siCtrl +eGFP vs. siALDOA + eGFP-RCC2	-581.7	-1318 to 154,2	No	ns	0.1491	A-D
							siCtrl + eGFP-RCC2 vs. siALDOA + eGFP	-2103	-2839 to -1367	Yes	****	<0,0001	B-C
							siCtrl + eGFP-RCC2 vs. siALDOA + eGFP-RCC2	-860.2	-1596 to -124,3	Yes	*	0.0193	B-D
							siALDOA + eGFP vs. siALDOA + eGFP-RCC2	1243	506,8 to 1979	Yes	***	0.001	C-D
							Test details	Mean 1	Mean 2	Mean Diff,	SE of diff,	n1	n2	q	DF
							siCtrl +eGFP vs. siCtrl + eGFP-RCC2	1952	1673	278.5	257.2	5	5	1.531	16
							siCtrl +eGFP vs. siALDOA + eGFP	1952	3776	-1824	257.2	5	5	10.03	16
							siCtrl +eGFP vs. siALDOA + eGFP-RCC2	1952	2533	-581.7	257.2	5	5	3.198	16
							siCtrl + eGFP-RCC2 vs. siALDOA + eGFP	1673	3776	-2103	257.2	5	5	11.56	16
							siCtrl + eGFP-RCC2 vs. siALDOA + eGFP-RCC2	1673	2533	-860.2	257.2	5	5	4.73	16
							siALDOA + eGFP vs. siALDOA + eGFP-RCC2	3776	2533	1243	257.2	5	5	6.833	16
Fig. 8n
	Quantification of Rac1 amount bound to RCC2
	Exp #	GFP-RCC2	GFP-RCC2 + FBP				Theoretical mean	1
	1	1	0.411543				Actual mean	0.4269
	2	1	0.435482				Number of values	5
	3	1	0.108574
	4	1	0.55574				One sample t test
	5	1	0.623338				t, df	t=6.472, df=4
							P value (two tailed)	0.0029
	average	1	0.426935				P value summary	**
							Significant (alpha=0.05)?	Yes
							How big is the discrepancy?
							Discrepancy	-0.5731
							SD of discrepancy	0.198
							SEM of discrepancy	0.08855
							95% confidence interval	-0.8189 to -0.3272
							R squared (partial eta squared)	0.9128

## Sheet: Ext. Data Fig. 1
Extended Data Fig. 1d
	Quantification of FA area (px)				Quantification of FAs/cell
	Well #	Mock	siCFL1 + siDSTN		Well #	Mock	siPXN
	1	94.7378	175.72		1	31.1392	9.38281
	2	102.662	173.193		2	34.3563	2.43662
	3	96.2908	168.409		3	28.2796	2.44186
	4	105.082	183.313		4	32.2022	9.47938
	5	100.585	180.922		5	25.5765	2.70048
	6	96.6974	174.249		6	26.9256	2.54225
	7	98.1681	160.158		7	29.6422	7.49038
	8	100.415	178.096		8	29.8369	5.56831
	average	99.3297	174.258		average	29.7448	5.25526

## Sheet: Ext. Data Fig. 2
Extended Data Fig. 2c
	Quantification of FAs/cell shown in Extended Data Fig. 2b
	Exp #	siCtrl	siPFKP #3												Paired t test
	1	23.5558	16.4098												P value	0.0175
	2	22.1023	11.9337												P value summary	*
	3	23.3395	16.5659												Significantly different (P < 0.05)?	Yes
															One- or two-tailed P value?	Two-tailed
	average	22.9992	14.9698												t, df	t=7,469, df=2
															Number of pairs	3
															How big is the difference?
															Mean of differences (B - A)	-8.029
															SD of differences	1.862
															SEM of differences	1.075
															95% confidence interval	-12,65 to -3,404
															R squared (partial eta squared)	0.9654
															How effective was the pairing?
															Correlation coefficient (r)	0.9859
															P value (one tailed)	0.0535
															P value summary	ns
															Was the pairing significantly effective?	No
Extended Data Fig. 2d
	Quantification of cell area shown in Extended Data Fig. 2b
	Exp #	siCtrl	siPFKP #3												Paired t test
	1	1827.69	1331.73												P value	0.0429
	2	1968.62	1466.44												P value summary	*
	3	1841.04	1605.91												Significantly different (P < 0.05)?	Yes
															One- or two-tailed P value?	Two-tailed
	average	1879.12	1468.03												t, df	t=4,671, df=2
															Number of pairs	3
															How big is the difference?
															Mean of differences (B - A)	-411.1
															SD of differences	152.4
															SEM of differences	88
															95% confidence interval	-789,7 to -32,46
															R squared (partial eta squared)	0.916
															How effective was the pairing?
															Correlation coefficient (r)	0.07579
															P value (one tailed)	0.4759
															P value summary	ns
															Was the pairing significantly effective?	No
Extended Data Fig. 2f
	Quantification of dead cells shown in Extended Data Fig. 2e
	Exp #	0.5% Triton	siCtrl	siPFK	siALDOA	siGAPDH									Repeated measures ANOVA summary
	1	87.8049	1.45631	5.35714	3.41207	2.30769									Assume sphericity?	No
	2	100	1.83157	1.94973	7.89719	1.84029									F	425.2
	3	99.4186	1.21547	2.29259	3.7815	1.14024									P value	0.0013
															P value summary	**
	average	95.7412	1.50112	3.19982	5.03025	1.76274									Statistically significant (P < 0.05)?	Yes
															Geisser-Greenhouse's epsilon	0.2814
															R squared	0.9953
															Was the matching effective?
															F	0.7175
															P value	0.5169
															P value summary	ns
															Is there significant matching (P < 0.05)?	No
															R squared	0.0008392
															ANOVA table	SS	DF	MS	F (DFn, DFd)	P value
															Treatment (between columns)	20722	4	5181	F (1,126, 2,251) = 425,2	P=0,0013
															Individual (between rows)	17.49	2	8.743	F (2, 8) = 0,7175	P=0,5169
															Residual (random)	97.48	8	12.19
															Total	20837	14
															Dunnett's multiple comparisons test	Mean Diff,	95,00% CI of diff,	Below threshold?	Summary	Adjusted P Value	B-?
															siCtrl vs. 0.5% Triton	-94.24	-119,9 to -68,54	Yes	**	0.0039	A	0,5% Triton
															siCtrl vs. siPFK	-1.699	-9,094 to 5,696	No	ns	0.5294	C	siPFK
															siCtrl vs. siALDOA	-3.529	-11,87 to 4,811	No	ns	0.2328	D	siALDOA
															siCtrl vs. siGAPDH	-0.2616	-2,189 to 1,666	No	ns	0.798	E	siGAPDH
															Test details	Mean 1	Mean 2	Mean Diff,	SE of diff,	n1	n2	q	DF
															siCtrl vs. 0.5% Triton	1.501	95.74	-94.24	3.946	3	3	23.88	2
															siCtrl vs. siPFK	1.501	3.2	-1.699	1.135	3	3	1.496	2
															siCtrl vs. siALDOA	1.501	5.03	-3.529	1.28	3	3	2.756	2
															siCtrl vs. siGAPDH	1.501	1.763	-0.2616	0.2959	3	3	0.8842	2
Extended Data Fig. 2g
	Quantification of cell cycle profiling
		siScr			siPFK			siALDOA			siGAPDH				2way ANOVA results
	Exp #	N1	N2	N3	N1	N2	N3	N1	N2	N3	N1	N2	N3		Two-way ANOVA	Ordinary
	G0/G1 phase	45.2	49	45.3	56.2	62.4	56.2	59.5	64.6	62.9	44.9	51.7	53.8		Alpha	0.05
	S phase	39.6	36	43.1	31.2	26.1	32.2	15.8	12.83	12.88	42.3	33	36
	G2/M phase	15.1	15	11.5	12.6	11.6	11.5	24.7	22.5	24.2	12.9	15.3	10.4		Source of Variation	% of total variation	P value	P value summary	Significant?
															Interaction	17.26	<0,0001	****	Yes
															phase	80.86	<0,0001	****	Yes
															kd	0.0001352	>0,9999	ns	No
															ANOVA table	SS	DF	MS	F (DFn, DFd)	P value
															Interaction	1959	6	326.5	F (6, 24) = 36,78	P<0,0001
															phase	9176	2	4588	F (2, 24) = 516,8	P<0,0001
															kd	0.01534	3	0.005114	F (3, 24) = 0,0005761	P>0,9999
															Residual	213	24	8.877
															Data summary
															Number of columns (kd)	4
															Number of rows (phase)	3
															Number of values	36
															Within each row, compare columns (simple effects within rows)
															Number of families	3
															Number of comparisons per family	3
															Alpha	0.05
															Dunnett's multiple comparisons test	Mean diff,	95,00% CI of diff,	Below threshold?	Summary	Adjusted P Value
															G0/G1 phase
															siScr vs. siPFK	-11.77	-17,87 to -5,668	Yes	***	0.0002
															siScr vs. siALDOA	-15.83	-21,93 to -9,735	Yes	****	<0,0001
															siScr vs. siGAPDH	-3.633	-9,732 to 2,465	No	ns	0.3297
															S phase
															siScr vs. siPFK	9.733	3,635 to 15,83	Yes	**	0.0015
															siScr vs. siALDOA	25.73	19,63 to 31,83	Yes	****	<0,0001
															siScr vs. siGAPDH	2.467	-3,632 to 8,565	No	ns	0.6219
															G2/M phase
															siScr vs. siPFK	1.967	-4,132 to 8,065	No	ns	0.7589
															siScr vs. siALDOA	-9.933	-16,03 to -3,835	Yes	**	0.0012
															siScr vs. siGAPDH	1	-5,098 to 7,098	No	ns	0.9552
															Test details	Mean 1	Mean 2	Mean diff,	SE of diff,	N1	N2	q	DF
															G0/G1 phase
															siScr vs. siPFK	46.5	58.27	-11.77	2.433	3	3	4.837	24
															siScr vs. siALDOA	46.5	62.33	-15.83	2.433	3	3	6.509	24
															siScr vs. siGAPDH	46.5	50.13	-3.633	2.433	3	3	1.494	24
															S phase
															siScr vs. siPFK	39.57	29.83	9.733	2.433	3	3	4.001	24
															siScr vs. siALDOA	39.57	13.84	25.73	2.433	3	3	10.58	24
															siScr vs. siGAPDH	39.57	37.1	2.467	2.433	3	3	1.014	24
															G2/M phase
															siScr vs. siPFK	13.87	11.9	1.967	2.433	3	3	0.8084	24
															siScr vs. siALDOA	13.87	23.8	-9.933	2.433	3	3	4.083	24
															siScr vs. siGAPDH	13.87	12.87	1	2.433	3	3	0.4111	24

[truncated: 5 more sheets: Ext. Data Fig. 3, Ext. Data Fig. 4, Ext. Data Fig. 5, Ext. Data Fig. 7, Ext. Data Fig. 9]
